# Supplementary material for: A duck RH panel and its potential for assisting NGS genome assembly
Source: BMC Genomics. 2012 Sep 28;13:513. doi: 10.1186/1471-2164-13-513 (PMC3496577; doi:10.1186/1471-2164-13-513)
Supplement: Additional File 1 — Table S1. Genotyping results of 39 scaffold markers and 8 no hit ESTs for the three different methods. The panel contained 90 hybrids. [file 1471-2164-13-513-S1.xls]

## Sheet: Feuil1
Table S1: genotyping results of 39 scaffold markers and 8 no hit ESTs in three different methods. The panel contained 90 hybrids.
markers	AmpPanel-Agarose	AmpPanel-FLDM	NonAmpPanel-AmpFLDM
sca8_1	26	21	28
sca8_2	20	18	28
sca148_2	23	17	29
sca148_3	23	16	23
sca871_1	24	19	24
sca871_2	24	11	24
sca871_3	21	15	27
sca988	25	16	24
sca2586	30	19	39
sca74A	22	14	28
sca74B	28	9	27
sca326A	33	19	26
sca326B	24	17	30
sca326C	31	21	30
sca326D	29	18	31
sca488A	42	28	44
sca488B	35	24	37
sca500A	26	12	24
sca500B	28	19	26
sca529A	26	17	28
sca529B	17	9	26
sca707A	21	15	20
sca707B	23	13	24
sca800A	13	10	15
sca800B-2	13	10	16
sca931A	23	5	25
sca931B	23	12	23
sca1008A-2	28	21	41
sca1008B	37	17	38
sca1279A	24	12	25
sca1279B	26	14	24
sca1654A	20	16	19
sca1654B	16	12	18
sca2872A	45	26	50
sca2872B	48	21	46
sca2403A	20	18	23
sca2403B	13	9	13
sca3327	35	19	33
sca1885	34	21	41
Mean (No. of Pos.)	26.1282	16.1538	28.1282
Mean Retention(%)	29.0313	17.9487	31.2536
EstCtg11412	11	3	25
EstCtg23833	0	0	25
EstCtg2805	18	3	24
EstCtg293	24	16	30
EstCtg727	14	1	44
EstCtg8099	1	2	29
Y03G5XE5	7	0	25
04H5QRB	13	11	43
Mean (No. of Pos.)	11	4.5	30.625
Mean Retention(%)	12.2222	5	34.0278
Eight no hit markers
Not included in Statistical test
