# Supplementary material for: A duck RH panel and its potential for assisting NGS genome assembly
Source: BMC Genomics. 2012 Sep 28;13:513. doi: 10.1186/1471-2164-13-513 (PMC3496577; doi:10.1186/1471-2164-13-513)
Supplement: Additional File 4 — Table S2. The 41 disrupted scaffolds which could be aligned on two different chicken chromosomes. Break1: the right-most coordinate of the alignment of the left part of the scaffold to one chicken chromosome. Break 2: the left-most coordinate of the alignment of the left right part of the scaffold to another chicken chromosome. Chicken 1 and Chicken 2: chicken chromosomes to which the left and right parts of the duck scaffold align to respectively. Pair-end support: refers to the reliability of paired-end sequence data. [file 1471-2164-13-513-S4.xls]

## Sheet: Feuil1
Table S2: The 41 disrupted scaffolds which could be aligned on two different chicken chromosomes.
scaffold	break 1	break2	BGI support	chicken 1	chicken 2
sca398	2032	15707	with sufficient PE support	z	w
sca2049	47282	50696	without sufficient PE support	1	z
sca3008	22180	22263	without sufficient PE support	7	5
sca649	48962	65413	with sufficient PE support	5	12
sca3271	141550	141625	without sufficient PE support	1	17
sca1893	220285	220928	without sufficient PE support	2	18
sca802	40000	57027	with sufficient PE support	w	z
sca1083	12065	42048	with sufficient PE support	un	27
sca1083	58475	66477	without sufficient PE support	27	10
sca676	198543	198799	without sufficient PE support	4	3
sca810	172032	174485	with sufficient PE support	7	7
sca810	324096	324130	without sufficient PE support	7	27
sca77	102319	103627	without sufficient PE support	8	19
sca881	110989	112591	without sufficient PE support	23	3
sca180	105480	107281	with sufficient PE support	1	2
sca1517	558272	560138	without sufficient PE support	12	z
sca481	189003	190143	without sufficient PE support	4	1
sca513	678269	685769	without sufficient PE support	z	5
sca102	373893	374598	without sufficient PE support	9	8
sca1197	598946	720266	without sufficient PE support	21	26
sca193	706750	707034	without sufficient PE support	12	19
sca868	636413	637069	without sufficient PE support	2	z
sca246	621896	623504	without sufficient PE support	19	21
sca246	646968	653535	with sufficient PE support	21	21
sca246	920760	926501	with sufficient PE support	21	21
sca956	949681	955595	without sufficient PE support	6	z
sca279	32166	36775	without sufficient PE support	27	6
sca367	309103	313189	without sufficient PE support	1	21
sca367	608797	977345	with sufficient PE support	21	21
sca1375	1006278	1006495	without sufficient PE support	1	20
sca245	59146	59448	without sufficient PE support	2	z
sca945	122354	141119	without sufficient PE support	z	6
sca420	491123	491846	without sufficient PE support	12	z
sca354	46413	48654	with sufficient PE support	5	5
sca354	529055	533930	with sufficient PE support	5	5
sca354	1374150	1374972	without sufficient PE support	5	1
sca1089	376815	377699	without sufficient PE support	3	13
sca215	237115	238743	without sufficient PE support	5	4
sca458	154634	161953	with sufficient PE support	20	20
sca458	1740092	1740529	without sufficient PE support	20	15
sca286	379185	385390	with sufficient PE support	5	5
sca286	732558	736941	with sufficient PE support	5	5
sca286	758193	758691	without sufficient PE support	5	2
sca227	1218428	1219213	without sufficient PE support	1	z
sca629	174133	176233	without sufficient PE support	4	3
sca629	2021419	2021611	with sufficient PE support	3	3
sca870	448531	449950	without sufficient PE support	2	5
sca316	210086	211608	without sufficient PE support	3	2
sca316	407380	400857	with sufficient PE support	2	2
sca851	1252212	1727917	without sufficient PE support	7	4
sca597	3506308	3507672	without sufficient PE support	11	un
sca597	3161498	3507672	without sufficient PE support	un	z
sca365	370849	372619	without sufficient PE support	5	3
sca504	3977501	3981786	without sufficient PE support	1	2
Break1: the right-most coordinate of the alignment of the left part of the scaffold to one chicken chromosome.
Break 2: the left-most coordinate of the alignment of the left right part of the scaffold to another chicken chromosome.
Chicken 1 and Chicken 2: chicken chromosomes to which the left and right parts of the duck scaffold align to respectively.
PE support (pair-end support): refers to the reliability of paired-end sequence data.
