# Supplementary material for: A duck RH panel and its potential for assisting NGS genome assembly
Source: BMC Genomics. 2012 Sep 28;13:513. doi: 10.1186/1471-2164-13-513 (PMC3496577; doi:10.1186/1471-2164-13-513)
Supplement: Additional File 5 — Table S3. Data on all markers genotyped in the study. Primer pairs, PCR conditions, and accession numbers (where applicable) are given. [file 1471-2164-13-513-S5.xls]

## Sheet: Feuil1
Table S3: Data on all markers genotyped in the study
Marker Name	Forward primer	Reverse primer	sequences	Annealing Temperature	Accession Number	Location	AmpPanel-Agarose	AmpPanel-FLDM	NonAmpPanel-AmpFLDM
Sca148_4	GCCCTCACTCTTCCTCCTTT	GGTGGACAGAATTCCCCTTT	GCCCTCACTCTTCCTCCTTTTGGTATGTATGCTGCAAAGTGTCCTAAAGGACTGAAATAAATGACAGCACTTACTAAACTTTGCCTTTTTTATGAATGATCTTCTGTCCACAGCGGAAGGTGACGTTCCTGCCTTCGGAAACAGTCTTGGTTTTTGTCCGTGGTGGGGGCAGAGTAGGAGGAACCGTTGGAAAGGGGAATTCTGTCCACC	65℃		APL22	Yes	No	No
Sca148_1	GTTCCTTGGGCTCAGAAATG	GGGGAGCCTGGCTTTATAGT	GTTCCTTGGGCTCAGAAATGAATGGCACCGGTAAAAGCTGTCAAAATTCTACGAATCCATGTTTTTTTGGTGAGGGGAGGCGTCCTCCTTCCCCCCATGACAGCCCATGGGGGCATCATGGAGAGCCAGGCGTTGTGTGAGGCCCGAGCCCGCCGGCACGGCTTTGCTTTCCCTCAGCCTTACACTATAAAGCCAGGCTCCCC	65℃		APL22	Yes	Yes	No
Sca1885	AATGGTTGGGTCCTCAACAG	GCATTCTGTCCTGAGGGGTA	AATGGTTGGGTCCTCAACAGAGAAGGCTTTCGCCATTGTAATCGCCAGATCTCTTTGTGTTCTTTATCTTAATGGTAATCAACAGTCCGTCTGATAATGTGTTCACTTTCGATCTTTTGGGATGAATCATTTGATTACGCTCATTTTTTATTCACTTTTTTTGTTCCCTGGCAGGCTCCGTACCCCTCAGGACAGAATGC	65℃		APL22	Yes	Yes	Yes
Sca2926	AGCGGCTCATTAACTGGAAA	GCAAGCGCTGTACAAAGACA	AGCGGCTCATTAACTGGAAATCACTTCAGGCAGCGAGAAATGTTGTCTGCAGGAAATTCATCCTGCTGCTTCATGTAGAACGATCAGATTATCTAGGAATTGGGAGCTTCCCACACTGTTGTGCTATTTCAGTGACACAAATAGGTGCAGGGGCTGAAGGGTGTTGATGTAACCTTGTCTTTGTACAGCGCTTGC	65℃		APL22	Yes	No	No
Sca871_3	AAAGGCAATTGGTGCTTCAC	TTGCTTCAAAACAGCATTGG	AAAAAGGCAATTGGTGCTTCACCTGTGAGCAGTGAACTTTAAAAACTCTATCAGTATCCATTTCTGTGTGAAATACTCTTTAAAATGCTGTTTTATTTCATACCTGGGCATGAACTGGCTAACCTTTAGAACTCACCACTACTAGCAGAAATTGGAGAAAAAGCAGCTCTCCAATCAAACCAATGCTGTTTTGAAGCAA	62℃		APL22	Yes	Yes	Yes
Sca8_2	CCCGAGGATATAGGCACAGA	CGTAGGACAGCCTTCAGAGG	CCCGAGGATATAGGCACAGACAGAGAGCATGACAGACCCAAGAGTGAACTGATCCCCCACAGAGCAAGGGATCTCGCTTGGACAAAGACTTGGATAACATGGAGGGGTCCGCAGAGGAAACCAGAAAGCTCACGGATCGTTTCCCAGCCTGCACTGTCAGTTGAGCTGTCCTGGTTGTCACCTCTGAAGGCTGTCCTACG	62℃		APL22	Yes	Yes	Yes
Sca148_2	ATCACAAGGCACAACAGCAC	AAAGCTCCCTTGTTTCAGCA	ATCACAAGGCACAACAGCACGAACATCACAGCATTTCTGGAGGCTGCTTAGGGTCAGTAAAAGAGATGAGACTTTGAAGCAATTTGAAATCACTCATAAAAGATCTGTGAGCAATTTTAGAGTCAGAAAGACAATTCTGTTCTTGTATGTGCTCGAGTAGTGGGTTGAACCCCTGACACTGCTGAAACAAGGGAGCTTT	62℃		APL22	Yes	Yes	Yes
Sca1586	GATCCTGGCTGTTGCAAACT	GCTCCCCATTGCACTTACAT	GATCCTGGCTGTTGCAAACTGGTTCAGCTTCTCTGATTTGAATGGAGATGTACTGGCTTGCACCAGCTGAGAAGCTAGCTGCTCTGTCCTCAGTGAGTCCTCTCCAGGTGGGCTTTAAGGATTTGATAGTGCCAAGCTAATCCCAGCTCTGAAATGAGAATGTAAATACTAAACATGACAAATGTAAGTGCAATGGGGAGC	62℃		APL22	Yes	No	No
Sca2586	GAACCCAAAAGCAAACCAGA	ATGAACGTGACGGATGATGA	GAACCCAAAAGCAAACCAGAGCCCTCGCTGCGAGCAGCCAGTTCAGCATCTGGGCCTCTCATCCCCTTTTCCTGGGGTTTTATCGACCTCACTCCAATTACACCCCAGTGTCCTGCCAAAAGCCCACTTTGGGTAATTGCATTTTATTCCCATAGCTGCTTGAGCCGTTAGAGAAATGGCTCATCATCCGTCACGTTCAT	62℃		APL22	Yes	Yes	Yes
Sca324	ATCTTCCCCAAACCACCTCT	GCAAACAGGGAAACCTCAAA	ATCTTCCCCAAACCACCTCTACTGAGAATCCATCCGTGACTCACATTTCCACACCTTTCCATGGCAGCCAATCCCCTCCCCTCCCCTTCTGCCTCTACCTGCCAGCCTCTGCGGCAGAAATTATCATCACTTTTATTTAAGTAGGGCTTTCTTTTTTCCTTTTCAAATCTCCCTGGCTTTGAGGTTTCCCTGTTTGC	65℃		APL22	Yes	No	No
Sca871_2	AGCCTGGGCATATCAAACTG	CCCAAGAACTTGCCGTACAT	AGCCTGGGCATATCAAACTGAGGCCCCAGACAGAGCAGGCAGGAAGAGCAGATGCTCTGTCAGCACAGCGAGCCACATAGCTTGCCTAATAATCCTAAACATGTCACAGCACCCTTTGCCGTGGCACTTTGGCTCTGCCATGTGTGCACAGTGCCCCTAATAGCATGGCACGTGTGTCAGGTGTCAAAGAAAATGTACGGCAAGTTCTTGGG	62℃		APL22	Yes	Yes	Yes
Sca8_1	TGGGACATTGCCAGGTTTAT	ACGATTGGATTTGCAAGAGG	TGGGACATTGCCAGGTTTATGGTTTGGTGTCTGCGTGTGCTTCCTCCTGCAGCTCCTGTACTGGGCTTTGTTGTAGGAATTGATGGCTGTTAACCCAAGGAAATGCCATCGACCTGGAACCTCAGCAGCCAAAGAGGGTTTTGAAGAATGCACATCCCACGGAGGTGTTTGCACGTGGGTCCTCTTGCAAATCCAATCGT	62℃		APL22	Yes	Yes	Yes
Sca148_3	TGAACACTGGTGCGGAATTA	AGGGTATTTGCCACTTGTCG	TGAACACTGGTGCGGAATTAAACAGGTCACTGGGAGGAGGCTGCTAGTCCTGGATACTCCCCCTTTAAATGCTCCTTTTTGCTGTCAGCTGAACTGTTGTTACTCCTTGGTTTTAAATAGCTTTCAAACTCAAGACACATGAAGGGAGTGGGGAGCAGACCCTTCCCCAGAAATGCCAACGACAAGTGGCAAATACCCT	62℃		APL22	Yes	Yes	Yes
Sca1698	GGGAACCTGCTTTCATTTCA	CAGCAGCCTCTCAAACAACA	GGGAACCTGCTTTCATTTCACAACAGTTAAGGTTTTATCAGCCACTAAAGATTCCCCCTGCCAGAGGATACTGTTACACCATGTTAAGCCCAGGGTGAAGGCTACGTCTGCTAAACCCAGACTGGTGGGAAGAAGATGGGAAGGGGAAGAAGTTTTGAAGCTGCTGGTCTGCCTGTGGAGATGTTGTTTGAGAGGCTGCTG	65℃		APL22	Yes	No	No
Sca2665	CCTTTGCCAGGTAAAAGCTG	ACGGGTCCCAGTCTCTTTTT	CCTTTGCCAGGTAAAAGCTGCGTCTGGTGGCACATCTGAGCTGCTCCTAACCCTATCCAGCATCGCTTCTGCCTGGAAGGGAAGGGTCTCATCCTGCCCGACCCCGTCTCTTTGGGTATTTCGCAGCGGGGTGCAGCAGCACAAGCAAGCACCGGAGATCCGAGCCTGCCGAGGGGCCAAACGCCCTGCAAAAAGAGACTGGGACCCGT	65℃		APL22	Yes	No	No
Sca3327	AGAGGGGAAAAGCAGGATTC	GACGTCATTTTGAGGGGAGA	GCAGAGGGGAAAAGCAGGATTCCCAAATCCCCGTTTTGCTGACGAGGCGAAACTGTAGAGCGCTGAAATTCGTGAGGAATGTGTTTGGTACACTGCAGTGAAGGCTCCAAAGCGGGGTGTATTTCAGCTAGAAAGAAGAAACAGACTGAGATGCAGATTCTCCCTTCAAAATGACGTCTTGAAAGAGAGCAGATTCTCCCCTCAAAATGACGTC	65℃		APL22	Yes	Yes	Yes
Sca871_1	GCTAGACAGCAGAGCCTCGT	GGGAGCATTAGCAAAAGTGC	GCTAGACAGCAGAGCCTCGTAAAAGTGATAAATGGCTGTCACATTTCATATCCTGATAATTTAGAGAGCCATTGGCAGGAACATCACTTCCAGTATGTCAGACAGTTAATTACTTCCAACTTATCTTTCCTGTCAACGCATCTTGACAAATTGGCCGTTATCTTTTATTCTACAACAATTAGTACTGCACTTTTGCTAATGCTCCC	62℃		APL22	Yes	Yes	Yes
Sca988	GCAGGCCATCTGCATTTATT	GTTGATGCAGTGGTTGCTTG	GCAGGCCATCTGCATTTATTTCCAAAGAAAAGCACCACCGAAGTGGTTGACAACGACTGTACTTTGGAAATCAAGATGTCATCCTGCTCCTGCCAGATGGACTGCTGATTCCATCTGTGAGCCAGGATGGCAGGCACCAGCCCTGAAAGGGCATCCTTCGGTTGTCCGAAGCACACAAGCAACCACTGCATCAAC	62℃		APL22	Yes	Yes	Yes
Sca246B	GGGCATGTCTTGAACCTGAG	AAAACCATCAGCCATGTTCC	TTCAGGGCATGTCTTGAACCTGAGAACAGAGCCTGTGCCAGTGTCTGAGCAGAGCTCTACACAGAATGGGGTGTCGCTTCCCAGCTGCCTTCGAGCTTTGGTTTTGCTTACTGCTAATTGTTTTGTATTTCTGGCTAATTCCAGACTCTGCATTTCACTGCTGTGAGAAGAGATCTTCCATAGAAATATGTTCTGCTCATTAGCCTTTGCTCGGTTTCTGTCTTCCAAATGTACTTGCATTGGGCTGAGACTTGATTGCTTAAATTGGGTGATAAATCCTGGATTTGGAACATGGCTGATGGTTTT	62℃		APL22	Yes	No	No
Sca246C	ACGCAGTGATTAGGGACAGC	ATGCCCTGAGAGATGGTCTG	ACGCAGTGATTAGGGACAGCTTGGTTTCAAATTGTTTGTTTGTGTTTTATGGCAATTTGCAGGGGAGAAGTAAACACAGCAGATAAATGCATGGTAACTCAGAGGTAGGGAGGCGCATGACGTATCGCGTACAGCTCCGAGCACGCTGTGCTGTCCAGCTCTAGCAAGCAGGCAGGTTCCTAGCGTGGCATTTTTCAATGCAGGCTGTTTGTGTTGGAGCAGAGCTGCTTGCTGTGACGGTGCAAAGCTTTATTTTTCGTTTGGTAGGGAAGTAGGTTTAAACAGACCATCTCTCAGGGCAT	62℃		APL22	Yes	No	No
Sca246D	GACTTCTGGTGGCAGGAAAC	GCAACGATATGGCAGGGTAG	GACTTCTGGTGGCAGGAAACTGCTTGATAGTGATAGCACAAGAAGTGTGTTTGTTCTTTTTTCCTAACATGAAAAAAAAAAAAAACCCTGTGTATTTGAGGACACTAGGGGAAGTGGGCAAGAATACCAAGTCACAAGATAAAAATGTTCCTTGTGCAAAAGGCAACCATGTCTTCCAAAAAAAAGTTTTTCTGTGAAACACATCACAGAGGCCCCTAATCCTGCGGCAGTGCTAGCAAAGCAAGCATGCCTAATCTCAAAATGAGAGTGGGGGATCACAACTACCCTGCCATATCGTTGC	62℃		APL22	Yes	No	No
Sca367B	GCCTTGTCTCTGCAAAGGAG	TACCATGCAGAGGTGCTCAG	GCCTTGTCTCTGCAAAGGAGAGACAAAGGTCCCAGCAACTTCATGTCATTTCTCACATCTGGGTGTGGGCGGTAAAGGCTCCCCAGATGGAAGGAGAAGAGACTTTGGGTTCTGTTCTTGCATCCCTTTACACTGATGCATCCCCAGCTCCTTCAGCCAGATCACTACCCCAGAGCTGGCCCCGTAGTTTTCATCCAAATGAATTAAATGAGACACACAGCTTAATGAGGGAGCAAGGAGGGAGGGGTGAGGAAAAAGAGTGAGGGGTTTCACCGCTTTAGTAAGGTGCTGAGCACCTCTGCATGGTA	62℃		APL22	Yes	No	No
Sca367C	GATTGTGGAACCTCGTGCTC	CCTTTTACCTGCTGCTCTGG	GATTGTGGAACCTCGTGCTCAGCTTTGCCTGCTGGGCTTAGCTGCAGATTGCTGCTGACCTGCAAAGAGAGCGTTGGGGGCTCCCACGTTAGCAGAAGCAGCGGCTGAGGGGATGCAGAGCACGGTGCTGGCAGAGAGGGAAACTCTGGCTGCCACTTCACGGAGTTTAGACCAGATCCCTGTTTCCATTAGGACTGTGTTTTCATTTCATTTCATCTCCTCCTCTCCCCCTTTCCAGCCCCACCTCCTCCGAATCAGCATTTCTGCATCCTTCTCCGTGCATACCAGAGCAGCAGGTAAAAGG	62℃		APL22	Yes	No	No
Sca1197A	TCTGTTTTCCCTCCAAATGC	TCTCATAGCCTCAGGGATGC	TCTGTTTTCCCTCCAAATGCAAAACCAGTGCGAAGCAGGCAAATTGACCCCAGCAGTGTGCAAGCAACAAGCTTAGCACGGCATCCCTTTCGTGCAGTAGCTGGAGGCAGCCCTGGCCTGGCACCGTTGAGGTGTTGGTATAGCTTTCCCTGGGTCAGCAGATTTTTTCAAGCTGTGCTGTGCCACACGGAATCAAACAGAAGCGCGAGCTGGTATGAAGAGTGCCCCTGCTCACTCATGTGTCTTCTCATCCTCTCTTTCTTTAAAGAAAAAGTTGAGCATCCCTGAGGCTATGAGA	62℃		APL22	No	No	No
Sca1176	GCCATTTCAAGACCCATGAT	CAGCATTTCCTTGCATTGTTT	GCCATTTCAAGACCCATGATGTTGATTTTTTTTATTTCACCCAACATACTGAATTTATTCATATTTGCATGACTTCCTGATTTAATGTAAAATACCATTTCTTACTTCAAACATAGAATTATCTGTTATAAACAATGCAAGGAAATGCTG	60℃		APL12	No	Yes	Yes
Sca1481	CCTTTCTGCTCCGACAGAGT	TGTCCTCGCCTGCTTTATTT	CCTTTCTGCTCCGACAGAGTCAAACACGACTTCTCTCCTGGCTGGCTCTTGTTTTCTGCTTTACCCTTTCATAGGCTCTTTCTGTTCCCGGCTGTAAAGAGGGTTAAGAAAGGAATTGTCTCTATTATGGTAATTAAACTCCCGGGAAACAGCCTCATTAGACTAATAAAGAGTAAATAAAGCAGGCGAGGACA	60℃		APL12	No	Yes	Yes
Sca368	ATGGCCTAGGCTTGTAATGC	GAATTGGACCCATGGAGAGA	ATGGCCTAGGCTTGTAATGCAAGTTTAAGTTTTCCAACTGTCTGGAAACATGTAGATCAGCAACGCAGCACAGCAGGAACCCAATTTCAGAGTTTTCTGAGCAGTGGGATGCAGTTTTTGAACGTATTTTTGTGGTCCAGCTTCCCTATTTGTAATAAAACAGTAGCAGTAGGAAAAACCTCTCTCCATGGGTCCAATTC	60℃		APL12	No	Yes	Yes
Sca469	GAGGGAGATGGGACAGATGA	GGACTTTCAGTGCCCATGAT	GAGGGAGATGGGACAGATGACCTGAAAAACTTGTGTATGAAACAGTCCCACAATGATCCCATTAAATGATGAGAAGATGTGCCATATTTTTATTTTCCCTCTCAGTTAAATGGGTGTATCCCCTGCTTTGATCCCCTTGCTCCTCGCGACTTTTTTCCTTCCATGTAAAAAAGCCTTTCATATCATGGGCACTGAAAGTCC	60℃		APL12	No	Yes	Yes
Sca5376	CTCGCTGCCAGGTTAAAGAG	GCCAGACTCCCAGAAAACAC	CTCGCTGCCAGGTTAAAGAGCAATCACCACGGGCAGCGGGAGAGAAATATTTTACAGATTTGTAATTCATTAAAGCGCTGGACATGTTCCAATGTGAGTCTACTGGAGGGTAGGAAAGGAGGGAGACATGTTCAGACCGTGGTCTGAAGCACACCTGTACAGTTTGGGAGCGTTTCTCCTCATTAAGACTGTGTTTTCTGGGAGTCTGGC	60℃		APL12	No	Yes	Yes
Sca597D	TCCAGAGAAGCCAGGAAATG	GCACTTCTGACCACTGCAAG	TCCAGAGAAGCCAGGAAATGTGCCCTTCTTCCTTAAGCTTCTTTGCAAACATTTTTAATAAGCTGTCAGTATGGTTAAGACATTATAATTACAGTCATTGTTTGAGGCATTGGGTAACCCTGGCTCACCCTTTCTTCTCTCCATTTAAACCTAGGAAAAGACGTCTCATTTA AATATGTCTTGCAGTGGTCAGAAGTGC	60℃		APL12	No	Yes	Yes
Sca736B	AGCCAATTCCTTGAGTCAGC	GTGGCTCAGGAAAAGAAGGA	AGCCAATTCCTTGAGTCAGCCTAGAATGTGTATTTGCAAAGTTTTCGATTGTTGAGTAGAGTTCTTAAATTTCTGCAGAAACTCGACCTTAATTAACCTTTGTTTACTTATAAAAATCAAGATGTTTTGTTTTAGGGATTAATTCTGGGATGC TATAGGCTTCTTTAAGGACTTGGAATTTTACCAGCAATCCTTCTTTTCCTGAGCCAC	60℃		APL12	No	Yes	Yes
Sca1434C	TGGAATCAGCTGAGCATCAC	GCCTTCAATACTGCCTCTGC	TGGAATCAGCTGAGCATCACTAAGTAAAGTTACTCTGCATCATTCATTCACAAGCCGGGAAGGGAACTATTCCTGCTGACTCATGCTTATAAGTATTTTCCTTGCTCCGCCTCCATTCATTTCGGCTCCACCTCTCATTTAGTACTGGTAGCCTACTATATTTAAGCAGCTGTCTTAGAGCAGAGGCAGTATTGAAGGC	60℃		APL12	No	Yes	Yes
Sca2156	GGAGTGAAGGGTGGACAAGA	TTTTTGTGGCACGTTGTCTG	GGAGTGAAGGGTGGACAAGAGTGATGGAAAAGTGTCCATATACTATCAAAAAAACCAAAGAAAAAATCCAGAGTTCCTCTCCTGCTCCAAGCTTTTTAGGCATGGTTTGTACTTCCATGTGAAAGAAACAGGGCCAGTGTCAAGACCATATTCAGAGACCTATGCATTTCTATTGCAGCTGCAGACAACGTGCCACAAAAA	60℃		APL12	No	Yes	Yes
Sca3847	AAGGACACAGAGAGGGCAGA	TCCTTCCCAACAACAAAAGC	AAGGACACAGAGAGGGCAGATGGTGAGGAACATGGCCAGGCAAGCCGCTCTTTGCCATTCATCACTTTGCATGGCCACATGCAAAAAGGTGAAAAATTCCCCAAGAAGGGGAATGTGCTCAAGGCACATAGAAGCCTGTCCAAGCTTCTTCTGCCCTTTGGGGGAGCTTGAGCTTGTGCTTTTGTTGTTGGGAAGGA	60℃		APL12	No	Yes	Yes
Sca498A	AAAGTGCAGGGAGAGGTGAA	TGGGGAGAAACAAGCTTCAA	AAAGTGCAGGGAGAGGTGAATAAAGCCACACGAGAGACAGTAACAAAATGACAAAGGTCCTGACTGATAGTTTATCGAGATGACAACTCAGTGAGTTTTTAGACATCTCTGGCATGAAGACTATTTTTGTCTTTCCACAAGTTAAAATGTACGTACGATCAAGACGACTGCCTGCCTATCTGTTGAAGCTTGTTTCTCCCCA	60℃		APL12	No	Yes	Yes
Sca5519	TGTGGCCACCACAGCTATAA	TACTGGGGCAGTTTTGAACC	TGTGGCCACCACAGCTATAAGCCTTTGTGTTAGTACAATGCCAGATTTAAGAGCTGAAGAAGACAGGGTAAGTAAGTCCTTTATAACTGATCTAAATATAGAATTAAAAGAAATTTGTTTGCTTTGCTAGGTATACATCATTAAAAAGATGAAATAGATACAGAAAATCCATAGCAATGAGGTTCAAAACTGCCCCAGTA	60℃		APL12	No	Yes	Yes
Sca597C	CATCCGTAGCAAAACCCATT	CCCAGGCAACTGAGAACATT	CATCCGTAGCAAAACCCATTAGCTGTGACAGGTTAAGATGCCTCTGCAGACTTCACCACAAAGGAACTGAGTCAGTGCCAACCATTATTCCTTACAACATGCCGCACCATCTTTCAGAAGAAGGCCAAATCTATAACTCTGCTCTTAACTTTGTGGTCCTGTGGGGGCAGCTACTCTGAAGAATGTTCTCAGTTGCCTGGG	60℃		APL12	No	Yes	Yes
Sca736A	CAGTCAGCCCAAGGTCATTT	AGGGATGTTGGTCACCTGAG	CAGTCAGCCCAAGGTCATTTGGGTTACCAAGGCAATGACCTTCTCATTGTTCGGATAGAAGGCAGAAAACCCAACTTCGAAGTGGGATCCTCAAGTCAGCTCAAGCTATCCTTTGCCAAGAAACCTGGTCCTTCAGGTAATGTGTGGTGCTTGCTGTATGTGTGGATCACCTGCCTCTCAGGTGACCAACATCCCT	60℃		APL12	No	Yes	Yes
Sca1434A	TTCAACATGCTTTCGTGGAA	AGGCCAAATGGAAGTTCTGA	TTCAACATGCTTTCGTGGAAATAAAATAAGTGGATCCCTAGGCCAACTTGCCTTTAAACTCTGAAATTTGAAGTCACAGATTAGAGCAGCAACCCCACACATCAAGAACTGGTTGCTTGAGAAAAGGAAAAATGAAAGTAAGTGAAGTGATTATCTGTAATTGTAGTAGTCTACTACTGAGTAGGATCAGAACTTCCATTTGGCCT	60℃		APL12	No	Yes	Yes
Sca2558	CTTAGGTCGTGCTGGGTTGT	TTTGCATGCAGAAAGGTCAG	CTTAGGTCGTGCTGGGTTGTAGTGCACCCATGTTATCGTCGCCTGCTTTGCTGAAGGTCTCAAACAGCAAGATGCCCAGGAGGGACTGTGTTTTCAGCTTCCTCCTGGCCTGTGATCAGACACAGGATTATTGATTGCTTGGGGATTCAGTCCTTCTACCTTCCGAGTCCAGCTCCGTTGACCCTGACCTTTCTGCATGCAAA	60℃		APL12	No	Yes	Yes
Sca498B	CACCTGTGTTGCTCTTTGGA	GGGGACTTGACGTCTCCTCT	CACCTGTGTTGCTCTTTGGAAAACCCCTGTGATGACATGTAAGAAGGTAGTGAGAATGAAAGTAGACTATTTAATAGTTCACAATGAAGCTGGTAGCAAATTAGATACTGAATTCAATTGTGCTTATTAAGGCTTATTTATCCTAAGAGTACTATCCATGCCAAGACTTACTTCAGAAGGGAAGAGGAGACGTCAAGTCCCC	60℃		APL12	No	Yes	Yes
Sca577	GCCTGGTTCATTTCAGCTTG	CCTGAGCTGTGAGGCATGTA	GCCTGGTTCATTTCAGCTTGTCTTAAAATACATCCCAAAGAATTAACCTACTACAGCAGCACTTCTGCAGGAAAACATTTAGCTCACGTTCCTAAGATCAAGTCCAGACTATTCTTCTGAAATGAGAAATTTTGGAAGCCTGAAAACCAGTGAAGTCCCTCCACAACGCAGTCAAGACAGGTACATGCCTCACAGCTCAGG	60℃		APL12	No	Yes	Yes
Sca597B	TCCAAAAACAAGTTGCCACA	CTCTGAGCAACTGGGAAAGG	TCCAAAAACAAGTTGCCACATTTAATGAAATACGTGAATATAAAATAATATTGCTAAGATGTTGCATAATTCTAAATGCAGCCTTATCTTAAAAGAAGACAAATGCAGAGCATTTGGTAGCTTTGAGTAAGTATTTGGCACCATTTTACTCCTCCTATACCAGGACCTTTCCCTAACCAGGACCTAACCTTTCCCAGTTGCTCAGAG	60℃		APL12	No	Yes	Yes
Sca769	AAGTCACATCCACCAGGTCAA	AAATAGCCTGCACAGAAGCTG	AAGTCACATCCACCAGGTCAATTTTGTTTTATCTTTTCACAGAGAATGGCAAGATATATGTATGAAGCTTATAAGCATCCTTGTGAGACAGAATTATTAAAGCTGGTTATTAATGAGAATGTTTTCCTTTTTATAACACAAAACTTGTTCTATGCAAATAGCATGTAGAAGTTACCAGCTTCTGTGCAGGCTATTT	60℃		APL12	No	Yes	Yes
Sca2840	AGCAGCACGGTTTATTGCTT	ATGCTGCCTGAATTTGATCC	AGCAGCACGGTTTATTGCTTCTTGAGACAGGAACGTGATGACACGCTGCATTTAATCAACTTTCAATGAAAGCCCAAAATGAAACATCTCTAAGATTAGTATCCAATACTTGCCCACTTTTCTCCTAGCGTAAGGCAGCGTCCAGTGGAGACAATCCTATGGAGAAACCCACAAATTCTGGGATCAAATTCAGGCAGCAT	60℃		APL12	No	Yes	Yes
Sca51	TCATTTCTCACCGACACTGC	CTCCGCAGCTAATTCTCCAG	TCATTTCTCACCGACACTGCAATAAAACAGCTAGTTCAGAGCAGGATTTGTACCTCCAGCTCGTCTCCGTGCTGCACACAAGAGGGCACTGTTCTGTAGGCTCAGGGGATGGAGGAGCACACACGTTCATCTTGCGCTGCAGATGAGATTTGTTGTGCTTGCGCCAAGCAATTAGACCTTCTCTGGAGAATTAGCTGCGGAG	60℃		APL12	No	Yes	Yes
Sca586	CTTTCGCAGCAATCTCCTTC	CCTCCCGAGCAAGTAGCTTA	CTTTCGCAGCAATCTCCTTCCTGACAGAAAATTACTTTTTCATCCACCTTTCAGAGATCGCTCAGCCGTAGTCCCCCAGCTCTGTGACCACGCATGGAAAGCCACTGATTTACAGCAAACCTCTCATTTTAGGTCAGCCGTGGAGATACTACTAGGAAAAATTCGGAGGTTCCTAAGCTACTTGCTCGGGAGG	60℃		APL12	No	Yes	Yes
Sca597A	AAATCCAGGTGCACAAAACC	TCCTGCAAAGAGAAGGAGGA	AAATCCAGGTGCACAAAACCAAGTTCTATCCACCCTGCTTCTCTAGCAGTAGAAATTATATGATAACAGCTGAGAGAGATATTTTTTTTTAGATGATGGAACATGTGATACTACCACTAGGTTAATAATATTTATCTTCAGGGATTTAAAATAAAGAAGGTGCTTTAATGTTATTCTCTCCTCCTTCTCTTTGCAGGA	60℃		APL12	No	Yes	Yes
Sca1434B	TGGATCTGTGCATCTTGCTC	CTGTTGACCCCAGTGGAAAC	TGGATCTGTGCATCTTGCTCTTTACTAAAGCAATGTTCTGAGGCATTTAATGCAACTAGACACAGAAGAGGATGATCGTGGATACGAGTTTTTCATATGGGAATTTTTAAGTGAAATAATCAGATACTGACACCTAATTAGTGTTTATACAACAGTACAGAAACACTGGATATTATTCTGTTTCCACTGGGGTCAACAG	60℃		APL12	No	Yes	Yes
Sca903	CCAATTTGCTTTTGACCTTCA	AAATTTCCCCAGCACCTACC	CCAATTTGCTTTTGACCTTCAAATTTCTCAGCAGCCAGTAAAGTCTTGTAAGTATGGTCTCAATTCCTTCATGGAATGGAAGCCCTTTGATACAAAAAAAAAGTAGAAGAGGCCAGAATGACTGTGAACATTATTTTTTCACATGTTGAATTGTCTCTCAAATGGGAGAAGCACAAACTGGTAGGTGCTGGGGAAATTT	60℃		APL12	No	Yes	Yes
Sca1191	AACTGGGCTACACACCTGCT	TTTGCATCTTGCAGCAGACT	AACTGGGCTACACACCTGCTGTTAAACCTCAATCTCACCCTTAAACCTTTCAGCTGTTGTCAAACCTCAGGATGATTCAATACTATTTAAAAAGAAAATAGGTTACACAAGTGTTTTGAGAGAAAAAAAAATCCTTCCCCACTGACAGTGAAAACAGGAGCATGTTTTCCATACTGTAGTCTGCTGCAAGATGCAAA	60℃		APL12	No	Yes	Yes
Sca743	CTGCACAAAGGGATGAGTGA	GAAGGCAAACCAACATGTCA	CTGCACAAAGGGATGAGTGAAACGAGACACAATTATGGATAATGTGTCTTCTAATGAACCTTTCTCCTAAGGTTCACACACTCATCTATGCAGCCCTAAAAAAAATCCTGATTTTCATCTTTAAGTTGTTCATTTCAATGTATAAATATCTTATATGTCTCTCTTGATAAATGTCACATCTGTACATGGCTGACATGTTGGTTTGCCTTC	60℃		APL12	No	Yes	Yes
Sca376A	CAGCGTTGCTGAACTTGAAC	ACCTTGTCTCCGTCACCATC	CAGCGTTGCTGAACTTGAACCTCTTGGGTTGCTTCTTCTTTCAGATTCTTTAAAATTGTCCTGGAAACAATTAAACGGAAGAGTGCGAAGATGGCATCTTTTACTGAAGTCAGCACACGGAAAGCAACTCGGAAGGATTTAGATGGTGACGGAGACAAGGT	60℃		APL4	No	No	Yes
Sca376B	ATGCACTGTAGGCTGGCTTT	AAGCTTCAGGCTGCAGAGAG	ATGCACTGTAGGCTGGCTTTCATTCTCTGGCTTCCTCCAGCACGGCTCCAGAAGCCTTCCAGCTTTATAGGGGTCAGAAATGGCTGCAGGGGAGGATTGCTGGGCTGCAGCCTGGATTTTTGGTTTGTATTCCCCAACTGCTCTCTGCAGCCTGAAGCTT	60℃		APL4	No	No	Yes
Sca376C	CCCCTGTTCTCAGCTCTCCT	GCAGTTTTTCTGCAGCAGTC	CCCCTGTTCTCAGCTCTCCTAGATGGCAGAATTTTTAAGGACACTGGTGTACGAAACACAGCTGCCATCTATGTCCCTTATAAGAAATAATAGGCAGGAGGGAGGTTTCTTTGGTGGTCACGCAGGAACAGCAGAATTCATTGACTGCTGCAGAAAAACTGC	60℃		APL4	No	No	Yes
Sca376D	GCATGCTTTGATGTGATGCT	TTCATGCACAAACTGGGAAA	GCATGCTTTGATGTGATGCTTTTTGCTTATTTTTTATGCCTTGTCCTTGACGATTAGCATTATTAATTCTGTGTCTTACTGTGTATATTTAATTTCTTTAGTAAGTAACTTGTTTGGCAGGATTTAAAAAAAATAATAAAATTTACTCTGAAGTATTATTTCCCAGTTTGTGCATGAA	60℃		APL4	No	No	Yes
Sca376E	TGAAAGGCCAAGGCACTCTA	GCCATTTCTGTGGTGCTTCT	TGAAAGGCCAAGGCACTCTATAGAGTGCACTGCTTAAATGTTAACATTGCTCTGTCACTTTCAGACTCTGTTCAGTATTATTGTAACAAGAGTTGTAAGAAATTTATTTCAAAATCATTGTTGTTTTATCAGGAAGCCATAAGGCTTCTGTTACAAGAAGCACCACAGAAATGGC	60℃		APL4	No	No	Yes
Sca376F	GAAAACGGCTTCTGCAAGAC	CCGTGCTCGGTTTTGATTAT	GAAAACGGCTTCTGCAAGACTCCTGGGTACTCTTTCAAGTTTCTCCTCTTTGAGATACAACCACCTCGGCTCCTTCACCCTGTTTCCAGCAGCAGTGATCTTTGTGTTGCTCTCTTCAGGATATCTTTCTTGAAAGAAGATAATCAAAACCGAGCACGG	60℃		APL4	No	No	Yes
Sca414A	GGGAAGCTGACACTTTGCTC	CCCAGAAATAGGAGCCAACA	GGGAAGCTGACACTTTGCTCTATTCCCATCTGTCTGTCGTAGGGAAAAGGAAGCTGCTGGTCAGCTTATCTCACCAGCTGGTGACAAGCAGGAGGGCAGGTTAGAGGCAGTCGAACTCACCGCTGCAGCTGCTCAGCTTTTCGGTGTTGGCTCCTATTTCTGGG	60℃		APL6	No	No	Yes
Sca414B	AGCTGCCTACCTGATCCTCA	CGCTTCATCTCTGTGGACCT	AGCTGCCTACCTGATCCTCACAGGTGAACTGTCCATGTCTGGCAAATACACACAGAAAGTTTCTGTAATCTAAAATGGAGAGTGCTGAGTGCATTCAGCACAGGTATGCGACACCACCACAGAGCTAAGCTGGAGGGCTGCAAGGTCCACAGAGATGAAGCG	60℃		APL6	No	No	Yes
Sca414C	CATTCTGTGGCAACGCATAC	GACTCTTGCATGGGAAGCTC	CATTCTGTGGCAACGCATACTAAAAGAGATGGCAAAATACCAGGAGTAAAATAATCAGCACACCTCAGGCTGCTAATAATAACAAAATAAGCTTTTCCTACTGTGAAGCTGACTCCTCTGTAAAGTCTTCAGACTTATGTGAGCTTCCCATGCAAGAGTC	60℃		APL6	No	No	Yes
Sca414D	CTGCATCCTGTTTCTGGACA	CTGCAGCCAATTGATTCTTG	CTGCATCCTGTTTCTGGACAGGAATTCAAGTAGGAAATTCACAATTACTTAACGAGTACTACCTCTCAAGACCACAGTATACACACTCCATGACAAAAGGTGACTTCTCTGGCTAGAGAATAGAGGAGCGAAAGCCAAAGGCAAGAATCAATTGGCTGCAG	60℃		APL6	No	No	Yes
Sca414E	TGGGAATGGCACCTTGTTAT	TACCACCACCTTCAGGGTTC	TGGGAATGGCACCTTGTTATTAGGATTTATAGAGGCTGATTTATTTATTTATTAGGATTTATTTAGGTATGGGATGTAGTATGTAGAGGCATGCCTGGGAAACTCAGTTTCTGCCTGGAGTTCAGTTTCTGGCTGCTGAACCCTGAAGGTGGTGGTA	60℃		APL6	No	No	Yes
Sca414F	GGCATGGATGATGACACTTG	CCCTCACACGACAAAATGTG	GGCATGGATGATGACACTTGTAGCCTTTCTGGCTTTCTTTTTCCCCACTTCCTGATGGAGTACACTCAGAGGAGCTTCATTTACCCTGAATGCAGTTTAGAGGCAGTGGACAGTGAACCCAGCAGCACTTCAAACCTACACACATTTTGTCGTGTGAGGG	60℃		APL6	No	No	Yes
Sca79A	CTGGCTGGCAGAGAAGGTAG	GAACATGCTTGGGTCCTGTT	CTGGCTGGCAGAGAAGGTAGCCTATTTATCAAGTCCATGTACTAGAATTTGATAGTGGTAGGGCTTTAAGGCATAGTTTAGGTCTCATTAGTCCTGGGGAAACTGGCTCTGTGTGATCTGATAAATGACAATCAGCCCTAACAGGACCCAAGCATGTTC	60℃		APL21	No	No	Yes
Sca79B	ACTTGGTTTCACCTGGCTTG	TCCCACATCAATGAGGTTCA	ACTTGGTTTCACCTGGCTTGAAGTCAAAACCAGTCAGTTTTATACACTTCCCATCACACTTAAAAGCCTGTTCAGTCCAACCAATCTTTTCTTCACAATGCTCATGCAAATTTTCAATTTGTTAGTGAATGCAAAGTGAACCTCATTGATGTGGGA	60℃		APL21	No	No	Yes
Sca79C	TAGGGGTGCACACATATGGA	GCCTCCAATAACTCCCCTTC	TAGGGGTGCACACATATGGACAAGTGGAAAATATGGCTTCCAGAACTTCCACCTCTCTCTGCTTTTCAAGCTAGTTTATCCATCCTTTCTTCCTCTGCCTCTTAGTTTTTTATTGCATTTGAATATCCTGCAGTCAAAGAAGGGGAGTTATTGGAGGC	60℃		APL21	No	No	Yes
Sca79D	AACCCGAACAACAGAGATGG	TGGTGTTTGTCTGCATGTGA	AACCCGAACAACAGAGATGGTACAGAACAAATAACATGAACCTAAATTAAGCAACAAGTGAAGTCTTGGTGACCTTTTCATGTGTGTGATAGTGAAGGGGAGGACTGAAAACCATTGCAGTAGAGCAAACCAGCTTGAGTCTCAGTCACATGCAGACAAACACCA	60℃		APL21	No	No	Yes
Sca79E	CCAGCAATTTGAAACCAACA	AGGTGCAAGAACCAAACCAG	CCAGCAATTTGAAACCAACACTTTTGGTAGTAGAGCTATTTCACCAGTAGCATTGCACCTCTGAAAATAAACACTGAATGCCTTCATCTAGAAAGTATTTTAAGCAGAATATGAAAGATTGTTTTAAGAATCTTGTAGTATTTGCATGTGAGTTCTGGTTTGGTTCTTGCACCT	60℃		APL21	No	No	Yes
Sca79F	GGTCAGAATCCCAGTCCGTA	TTTGGCATGTGTTTTCTGGA	GGTCAGAATCCCAGTCCGTATCAAATATGACATCTATATTGATTTTAGTGGAGTGAATCTGATTTCTGTCAGCCAAGGATTTGGCCCACAATAGGCACAGTGTGTTCTGTTCTTCTGTCTGTTTGGGGTTAGGAAGATGAAGGTGTCTCATATCCAGAAAACACATGCCAAA	60℃		APL21	No	No	Yes
Sca519A	GCACCTTCAAACCTCATTGG	AGTACCACCTGCAGCCAAAC	GCACCTTCAAACCTCATTGGAAGGAATTACAGACACCTGGGATTTGTTCCACCCAAAGGTCATGTCTTAGAGTCTCCCACCCAAAGGCACCTCCCCACATTGTGCATTGCCTTCAGGGTCTGCAGAGGTGAAAGCTGGGTTTTGTTTGGCTGCAGGTGGTACT	60℃		APL7	No	No	Yes
Sca519B	AGTTCCCTGAAGCACACAGC	TTGCACATCAACCTGGGTAA	AGTTCCCTGAAGCACACAGCAGGTGTTGCTGGTCTGAGCTGAAATTGCTAGATACTGCTTAATATAAATAACATATTGATAAAAGCAACTTGAAACAATCCTTGTTAGAGCAATATGTGCACCAATAATCCTAACTGTTCTTACCCAGGTTGATGTGCAA	60℃		APL7	No	No	Yes
Sca519C	TGTTCACGTTCTGTGTGCAA	GCAGCTCCTCGCTTCTACAG	TGTTCACGTTCTGTGTGCAAGCTTTCTTGCAGTTTTTATGTTTACTTTCTTTTTCATATAAAACTGCTTGTTTATAAGTTACTGAATTGATATCCCCTTATGTGTTGATTATCTTTGTGTTCTGGATAAAAACATTTGAGCTGTAGAAGCGAGGAGCTGC	60℃		APL7	No	No	Yes
Sca519D	TGACAGAAATGCAGCAGAGC	GTCTGGGAATCACGGTTCAT	TGACAGAAATGCAGCAGAGCTGGGTTACATAGGTGTTGGTGTGAGGGAGCACAAGAGCTCCATCAGAACACAGGCTCTGCTTGCCAGAGCGACTGCCCTGGGTGAGACCCTGCAGAAAGCCAGTGCCATGCAAAATGCTCATGAACCGTGATTCCCAGAC	60℃		APL7	No	No	Yes
Sca519E	GTGCAACGTAAGCAGCACAT	AGCAGACAAATGCTCCAACC	GTGCAACGTAAGCAGCACATTTTCACTTGGTCCAACTTTTCTGTTATTTTAGCCAGACCGCCCTCAATAACCTCTGAACCATCTCTGAAATCTGGACACAATCTTTTGAGCTCTTTAAAAATAGGAGCAAAAGGCCAGCCCAGGGGTTGGAGCATTTGTCTGCT	60℃		APL7	No	No	Yes
Sca519F	CCTTAAACACAGCCTGCACA	GAAAAGGCAGGAGATGCTTG	CCTTAAACACAGCCTGCACAAGCTGCTCGTTATTGCTTCCAAGCCCCTCAAGAGCCACAGCTGAACATCTGGGAGTCAGCTTTTACCTTTGATCCGCCAACAATTAAAGACTCAGTTACTCTCTTGCTCTCATCCTCAAGCAAGCATCTCCTGCCTTTTC	60℃		APL7	No	No	Yes
Sca58A	AACACGAGCAGGCTGATTCT	TTGTATGGCAAAGTGGCAAG	AACACGAGCAGGCTGATTCTTTTATGAAACACCTGTTTCAGTATCAGTTCCCTAAATAAATATCACCTCAGAATCCATTATTTTATATGAAAAGTTAGGATTACTTTTCAATATGTATCACTAACACTGAACCTCACTTGCCACTTTGCCATACAAA	60℃		APL1	No	No	Yes
Sca58B	GTGTTGGAAAGGTGGGTCAT	TAACAGCAGAACCCCAGTCC	GTGTTGGAAAGGTGGGTCATGCTGCACCTGAAGGTAACGAGCAGTAGGCATCTGCAGTGCTGAAAGCAGCTGCTCTGCATTGGAAACAGATCCTGGGAAGTTTTTCTTGTCACAGTGCTGCAGGAGGTCACAGGCATTAAGGACTGGGGTTCTGCTGTTA	60℃		APL1	No	No	Yes
Sca58C	ACAACGGGAATGAAAATTGG	TCCCTTTGCAAGAGACATCC	ACAACGGGAATGAAAATTGGACTGGAAGTAGCTTTAAATAAAGAACATACGAAAAATCCTGAAAACTTATTTTATGTATAAGAGGCTTATGAAAATGCTAACGATCAGCCACTGTGTGCCACAGGAAATCGTGATGTACTTGGATGTCTCTTGCAAAGGGA	60℃		APL1	No	No	Yes
Sca58D	CCCACTGTAGCCTCATTTGC	ATTGTGAGCTGGGCAGTCTT	CCCACTGTAGCCTCATTTGCTTGACCTTATCTCTCTAAGAATAATGGTACTATCTTAATTCAATTGCAATCGTTTGAAGAGAAAAATTGCACATCATTAATCTTATCATCACAGGCCCTATTGTAATTAAACTCCAAAGATATGTAATTCCTTATTAAGACTGCCCAGCTCACAAT	60℃		APL1	No	No	Yes
Sca58E	CGGGATTAAATTTGCACACC	TGAACTTCTTGGCAAGCTGA	CGGGATTAAATTTGCACACCAAGGTTAAAATGACTCAACATGCACATAGACTACAGACCAGATTTTCAAAAGAAAATGTCTTTTACTTCAGCAACTAAAAAGAATCTGGATTTTCATAAAACCAGAGTGCTCAGCTTGCCAAGAAGTTCA	60℃		APL1	No	No	Yes
Sca13A	TCCTGAGCGCAATAGGATTT	TTGCCCTGAAGAAAGATGCT	TCCTGAGCGCAATAGGATTTCAGTAGTTCTTATACATGTGGGAAAGACAGTTTTTCATATGATTTTTCTTCTTTTAATATGGGAAAAATATGGAGCAAAGCAGAATTATGTTACTGCAGTCCTCCCCAGTAGGAAAGCATCTTTCTTCAGGGCAA	60℃		APL3	No	No	Yes
Sca13B	TGATTAGCAACGGGGAAATC	GGGGTCATGGGTAAGACAGA	TGATTAGCAACGGGGAAATCAGTGTAACATGTAGACTGTGCAGATAACCATGTAGTAAAAAGCTGTTCTGCTCTGATATTCCAGAAGGGCGGAGCAAGGTCGCAGTGGGAACAGTTGTGAGGTGGTAGCACGGTGTTGTCTCTGTCTTACCCATGACCCC	60℃		APL3	No	No	Yes
Sca13C	CAGTAGGTCTCGCAGTGTGG	TTTTCTTGGTGCCCTCTGTT	CAGTAGGTCTCGCAGTGTGGGACTTTTTTTTTGTTTGTGTTAATTATACTAATTAGAATTAGAACTTCCACCACTCAAATTTCCTGCAGCTGCGTGGTGCTAGCTGCTATTGTTAGCACTCATGGAAAATACTCCAACAGAGGGCACCAAGAAAA	60℃		APL3	No	No	Yes
Sca13D	CTGGAAGTGCCAAAACCAAT	GGCCTATTGACATCCTGCAT	CTGGAAGTGCCAAAACCAATCTGGAAGTGGTTTTGGGGTCTGTCTTGTGTTTCCATTAAAGGTAAGCAGGGAGCCAGACATTCTTTGAATACCAGCAGCTGATGACTGTATGCCTTCACGCAGAGGTGCTCTTCTCCCAGATGCAGGATGTCAATAGGCC	60℃		APL3	No	No	Yes
Sca13E	TTGACTTTCCTCGGTGCTCT	TGCAGCTCTACAGCAGTGGT	TTGACTTTCCTCGGTGCTCTTCACATTTGTAGCTTTCGGTCTTTTGGTCTTATTTTGTTGGTATGTTAGAAAATGCTTGTTTGCCCTTCTGGAGGTAGCATTGCATGCTGTAACCAATCTGTGGATCATCTAAAATAAACCACTGCTGTAGAGCTGCA	60℃		APL3	No	No	Yes
Sca192A	AAGAGGCTGTGTTGGTTGCT	GCGCTCATGAAGAGCATGTA	AAGAGGCTGTGTTGGTTGCTGACTTGCAGTGGGCCATGTGACACGGGCCTGGAGCAAGCCAGTAAATTCAGAAGACAAGCTGGTGTACGAAGAGAGAATTTTCTCTTGAGAAGGCGAGGGTGGGGCAGAGGACATGGTAATTACATGCTCTTCATGAGCGC	60℃		APL3	No	No	Yes
Sca192B	CAAACCATGAATGGCACTGT	CCTTCCTGAAAGCAAAGCAC	CAAACCATGAATGGCACTGTGTAATATAAAGATTGCAGTGATAAATCAGGTTGTGGAATGAATGGCAACATATATATTTGGCTCCAGATCCAAAATGTCATCTATTTTGTCATTTTATTTATGGTAGCACAAGGAATGTGTTAAGTGCTTTGCTTTCAGGAAGG	60℃		APL3	No	No	Yes
Sca192C	GCTTGACAGGTTTGCTGTGA	GTGGGGTTGAAAGTTCAGGA	GCTTGACAGGTTTGCTGTGAACCTGCTTGGAAGGCTCATGTCGCTGCTATCTTTTATGTTCTCTTACTTGTACAATGTAGCAAGCAAAATCCTTCTCTTAGAAACACAGACACAAAAGGTCTTCTGACTATTTCCTGAACTTTCAACCCCAC	60℃		APL3	No	No	Yes
Sca192D	TTACTCATGGGGAGGGTCTG	TGAAATGCTGTCCACTTTGC	TTACTCATGGGGAGGGTCTGGAGGTCTCCAGCTTTGTCCAGAGTTGAACTGACTAGTTGTGCAACTACTGTTTCTGATAAGCCTGTGATGATACTGAAATTTTAAACTATTGAATGTGTCAATGCCATTTATGCTTTCCTGCAAAGTGGACAGCATTTCA	60℃		APL3	No	No	Yes
Sca192E	CAGCCATATCCCACAGGAAT	TTTGGAATATCCAGGGTTGG	CAGCCATATCCCACAGGAATTCCAGTTCTCTTGAAATGATTTTTATGACACAGAGGAAAGCAGAATTGCAATCCATGTGGAATGTTTTATTTTTGTAGATTCAGCCATCGAAGGCAAAATAGTGGAAATTAAATCCCTGAACACTACCAACCCTGGATATTCCAAA	60℃		APL3	No	No	Yes
Sca34A	CACATGGAACCACGACACTC	TTGCCTTCAACATGACCTTTC	CACATGGAACCACGACACTCTTAAATGGCCACCCACTCCTGGCAGGCAGACAGCATTCTCATTTGAAGAGTTCAGACTTCCCTGGGATAATTACACTCTGGAGAGAATAAAAACAATGCTCTTCTGATATGGAGAGAGGAGAGAAAGGTCATGTTGAAGGCAA	60℃		APL3	No	No	Yes
Sca34B	AATTCCCAGTGCTTGGTCAG	TCTGCATATGGGGTCACTCA	AATTCCCAGTGCTTGGTCAGCTGAAAATGCATTATTCAATGCCTCTAAACATGCAGCAGACTAGGCTAGAAGAGGTACACCAGCCAGAGCAGGCTCCAGGTCCAGAGGATGTAGGTGGCTGTACAAGGTACTTCATGAAACTTGAGTGACCCCATATGCAGA	60℃		APL3	No	No	Yes
Sca34C	GCCCTGGGCATACAATAAAA	CTGGTGTTTGACACCCATTG	GCCCTGGGCATACAATAAAATTAGACACATGCGAACCTTGGTACTGTTTTTGTTCAGTGTGTTTCAATAATTTCCACCTTCTACAAGAAAAATACAATGTAAGCACTTTTGTAGCATATCAGAACTGCTGGTTGGTAGTTGGTTGATAGCAATGGGTGTCAAACACCAG	60℃		APL3	No	No	Yes
Sca34D	CTGATCCTGTGAGGGCATTT	TGCAGCTGCTTAGGACAAAA	CTGATCCTGTGAGGGCATTTAAACTGACCTGTATAGGGAATTTCTGTTGCTTTCAGTGTTACATGGCTGCAGTAATGTGGGATTTCTAGTACTTTGTAATTAGGTAAATTTAAATGCCTATTTTTAGAACCCTAAATAGATGTTTTGGATTTTGTCCTAAGCAGCTGCA	60℃		APL3	No	No	Yes
Sca34E	GCAGTGCAACCATTGATGTC	CTCATTTCAAGGCCACATCC	GCAGTGCAACCATTGATGTCAATTTTCACACTGTTTGTAGATCTCTCATTCTCAACAGAAAAAGGTTTTCTCATGAGTCTCTGTCACTTCTTGTTCTAGAGTTTGTTGGATCAAAAAAGTGGAACGATGCCTGCACTGTGTGGATGTGGCCTTGAAATGAG	60℃		APL3	No	No	Yes
Sca229A	GGCTTGATTAGGGAACAGCA	CCCATTTCCCTTAGCTGTCA	GGCTTGATTAGGGAACAGCACACTACTGAACAAATATTAAACAGCCAGACAGAATTTTTAATGTGCAGTGCTTTCTATCTTCACACCACCTCCTCCTGCTCCCCTCAGCCCCCCCAAAAGCCTCAAACAATTTCCTGCCTGACAGCTAAGGGAAATGGG	60℃		APL4	No	No	Yes
Sca229B	ATTCCTTCACCTTGCACACC	AAAAGCTCCTCCCAGTCCTC	ATTCCTTCACCTTGCACACCTGTAAAATCATATTATTTTCATGTTATTTATTAATTTATAAGAATAGAAAATCTAGTCATTTTTAACAGGATATCCTTTTTATACCATGGATATAGAAATACTGTATTTCAGAGGACTGGGAGGAGCTTTT	60℃		APL4	No	No	Yes
Sca229C	GACCTCCCGAAATGTTTGAG	TCCCTGACACGAGAGACCTT	GACCTCCCGAAATGTTTGAGGCAAAGTTACCCAGGTGTGTAGAAGAAGGTGTTACAGGAGCATAGGGTGAATCCATACTGACAATACCTATGAGAGAAATTGGCAGAAGTGACTCCCATTATTGCCAGATCTCTATGAAAAAGGTCTCTCGTGTCAGGGA	60℃		APL4	No	No	Yes
Sca229D	TCCTGACAGATGTCCCTGAA	AAAAGGATGTGATCCGGTGA	TCCTGACAGATGTCCCTGAAGAAAATTGTAAGTTTAAACCCTTCGACTTTGTTGAGATTTTCAGATCACAAGCACAGCGCACACAGCGTTTTTCTGCCCAAGGCACTGACCTACAGCCCAGTAAAGGTAACATGACTCTTTCCAGCATCACCGGATCACATCCTTTT	60℃		APL4	No	No	Yes
Sca229E	ACCCATAGCACCAATGAAGG	AACCGCCATGGAACTTGTAG	ACCCATAGCACCAATGAAGGGGGCATGCAGAAGTAAAGAATATTCTAGGCAAACTCTAACACACCATGAAATGCCAGGGCACCTTGATCCAGGCATAAATTCCACTTCAGAGCACCTTCATTTTGTGGCACTGTGGTACACAAAACTACAAGTTCCATGGCGGTT	60℃		APL4	No	No	Yes
Sca731A	TGTTCCAGGAGGAGCTAGGA	TGGCCTCATCAGTTTTCCTC	TGTTCCAGGAGGAGCTAGGAGGCCTGTAAAAGCAGCTGGAGCTGAGCGGGAGGCAGCCTGCGTACCTCTGCTGCGAGCTCCTGCTTTCTGAAGATGTGTCAGTCCCTGTTCCCTTTCCTAAGAAGCAAATCCTCTAATTGAGGAAAACTGATGAGGCCA	60℃		APL15	No	No	Yes
Sca731B	GCCATCTGGAGCACTTTAGC	TTGCATGGAGATCAGTCTGG	GCCATCTGGAGCACTTTAGCACTGGATGACTGATTAGCAACTGGTATAAAAAAAGGGCTTACAAGAACAAGACATGGCTACAAGTTAGCCTACTAGTATTCACTAGTATTCAGTTGTTTGTTTTGTAACTTTTGAAGGTACCAGACTGATCTCCATGCAA	60℃		APL15	No	No	Yes
Sca731C	TTCTTCCAGCACAAGGAACC	GCCAAAAGATGGCTTTGTGT	TTCTTCCAGCACAAGGAACCAGGAGGATGCTTTCTATCCCAAGCTGTCTGAGGGTTTGTTTTCACAGGTCTCACTTTGAACTTTGAATCCAAGTGAATCTTAAAATCAAAGGAATGGCAAATGAGACCATGTGGTTTTCACACACAAAGCCATCTTTTGGC	60℃		APL15	No	No	Yes
Sca731D	ATCACCAATTCCAAGGCAGA	TGCAGATAGCAGCAACTTGG	ATCACCAATTCCAAGGCAGAGACTAACCACTTCTCGCTATTTAAGCCATACGTAACAGCAATATCAAATTTCTCTAACATTGCTTAACTTCCTCCTTAACAACAGCCTGAGCTCCTGGCTCCCATCCAATGCCTCCAGAGCTTATCCAAGTTGCTGCTATCTGCA	60℃		APL15	No	No	Yes
Sca731E	CAGCCAGTGAGCGATTATGA	GGGATTTTTCAAAGCCACAA	CAGCCAGTGAGCGATTATGAAAGACATCAGGGAAATACAGACATCAACAGTGAAGACCCTCAAGGTTGCCTCGTGTAAGGCAGCTCAGAACGTTCCAACTTCTTTCCTTTGTCCAGCCATAGGTTGCTGGGCAATGCAGCTTTTGTGGCTTTGAAAAATCCC	60℃		APL15	No	No	Yes
Sca504A	ATGCTCTGAAATGGGCTCAG	AATCCCTGAAGGCAAAGACA	ATGCTCTGAAATGGGCTCAGAAAGTTCTGTTTTTCGGAGTGAGAAATCTTGTTTCATTTTTAATTATTTTATTTATTGTGATCCATTGCAGAAGGAAGTAGAAATTGTCTGTCCTCAGCACCTTAATAACCCATTTTTATAAAATACCTTCTGTGTCTTTGCCTTCAGGGATT	60℃		APL1	No	No	Yes
Sca504B	AAAATCCAAACGCGCAATTA	GTGGCAACATGAGAGGGAAT	AAAATCCAAACGCGCAATTAGCCTATGCAAATTATACAAACATGCACATTTATATACTAACTCACAAACAAGTACGGCTCTAGCAGACTGCCAGTGCAGCCACGGACATAGTGGAGTTTAGCTGTCTGTGCTCTAAGAGATTCCCTCTCATGTTGCCAC	60℃		APL1	No	No	Yes
Sca504C	TTGGCTTGCTAGGCAGAGAT	ACAACCTGACCAACCTCCTG	TTGGCTTGCTAGGCAGAGATGGACTATTATAAAAGTACTTGAAACTAGCAACACTTTCTGAATTCTCATTTTACCATGAAATAATTGAATCAAGTTCATTTTCAGTATCTTTGTATCTACAAATTACCTTTATTCTACTCAGGAGGTTGGTCAGGTTGT	60℃		APL1	No	No	Yes
Sca504D	GCACCAGATGGTTTCTCCAT	TGGGAAATGAAATTCCTTGG	GCACCAGATGGTTTCTCCATCAGACCATGCAGGACTGTCACAACTGAGCTGAGGTACTTCATCTGTCAAAATGAAATAAGATGGTCCATTCCTGACAGTTTTCCTCTACGTTCCTTTGACATCGTATCCATCGGCCAAGGAATTTCATTTCCCA	60℃		APL1	No	No	Yes
Sca504E	GTGATGCCACAAAAGCAGAA	TCCCGATTGATCCAAAACAT	GTGATGCCACAAAAGCAGAATATTTTACATCAACAGAAAATTACATTATCAGATTGGAATAACTAAGCATTAAAAAATGAAGCTGTGAGGAAAAACTCATTTTTGTGTTTGTTCCTGTAATATTTCAACAACAAAAAGTAGGAAAAATGTTTTGGATCAATCGGGA	60℃		APL1	No	No	Yes
Sca504F	ATAACAGAATGGGGGTGACG	ATATTCTGGGCTGGCATTGA	ATAACAGAATGGGGGTGACGAGGAGGGCAGAGATGGTAGTATTTTAAGGGTCCTGGTTTTTGTATTTTTTTTTGTAACGATATTTAATCCTCAGACTTTCTTTTCTTCACATCTGCTTCCTTATATGTTTTCTCAATGCCAGCCCAGAATAT	60℃		APL1	No	No	Yes
Sca543A	CAGTGCTGCTAGGCAATCTG	CTCCATTGTCATTGCACACC	CAGTGCTGCTAGGCAATCTGATCTAGTGTTTCACTGCTCAGCGGATAATATTGAAGAATAAAGTCCAATCCTGGTAAGCTTCTAAGTGTGAATGAAAACATTTAAAAATCAATGCTGTGCTTTACAAGGAGAAAATAGGTGTGCAATGACAATGGAG	60℃		APL16	No	No	Yes
Sca543B	ACTTCCACTTGGGTGCTCTG	GGGCAAAGCAGGTGAGAGTA	ACTTCCACTTGGGTGCTCTGAACCCTCAGTGATCAAAACCCGTATGATAACTCCTGAATATTACACACTGTGGTTAACCAGTTTAATAGATCACGGCTTCTGAAACAGGGGCTTGCTCTTCTTTACTACTCTCACCTGCTTTGCCC	60℃		APL16	No	No	Yes
Sca543C	TGCTCAGTCCATGACAATCC	TGATCGAAGGGATCAAGGTC	TGCTCAGTCCATGACAATCCATTTTATTTACCGGGTTGAATCTCATTACACCTTATGTCAAAATTGAGAATGAAAATACATAGGAAATACTTGGAGACTACTAACATTTTTAAAATAACTTCAGTATATAGTTTGCCCTGACCTTGATCCCTTCGATCA	60℃		APL16	No	No	Yes
Sca543D	TGGAAGGAAAATGGTGAAGC	AGCCACATTTATCGCAAACC	TGGAAGGAAAATGGTGAAGCAGGTTCAGGCTCACATCCCTGACCTCACGGCTGGGACCGTGTAACACCAGCAGCATTTTGATAGAGGGGGAGGAGGAGAGATGCACGAGAGGATAAAGAGCCTCACGCCCCGATGTAGGTTTGCGATAAATGTGGCT	60℃		APL16	No	No	Yes
Sca543E	TCAAGCTTGGAACTGCCTTT	ATCGTGAAATGAAGCGGAAG	TCAAGCTTGGAACTGCCTTTAACATCAAACATTTGAACTCTAGGTAGATTAACTAACCTTTCTTTGTAGGTGCATCTTGCACAGACAAGGTAATGAGTTTCTGATTGGCAGGCAGAATAGGCCGCTCAGATTCTGCCTGCTTCCGCTTCATTTCACGAT	60℃		APL16	No	No	Yes
Sca716A	ATCCAAATGGCTGTGAGGAC	GCAGACCCCACTCAGGAATA	ATCCAAATGGCTGTGAGGACTCAGCAGCTGGCATATCAAACCCTCTGAGTCAGTGAGGAATAAATCCTGCACTGTTGAAATCGACAGTTTTTGCTACCCAGTTTACTGGCAGGAAGGCTCTTCATCTCTTCATAACTGCAGGCATATTCCTGAGTGGGGTCTGC	60℃		APL5	No	No	Yes
Sca716B	AAGCGCTCTGCTTTTCTTTG	AATGCAGAAGTGGGAATTGG	AAGCGCTCTGCTTTTCTTTGAGGCCCATACTGCTGTCTTCACTAGCCTCTGTGGACCCATCTCTGGACTGTCTCCTTGCTCTCCTGCATGCTTTTTCCTTCTGACAAGAAGTGGTTGTTCTAACAAGCAAAGTCCAATTCCCACTTCTGCATT	60℃		APL5	No	No	Yes
Sca716C	ACATCACAAGCCCCTTTCTG	AGCTTGTTGCCTCTCTGTCC	ACATCACAAGCCCCTTTCTGACCTGGCCATAAGATAATATATGGAAAGTGACTGAATTATTCAGGATAAGTATAGATGAGCTACAAAAGTATGTTGAGGCAAAACCAGAAAGACAAAAGCACAAAATGAGGTGCATGCAGGGACAGAGAGGCAACAAGCT	60℃		APL5	No	No	Yes
Sca716D	GCTGATGACACGGCTACAGA	TCTGCAGATTGCTCCAGAGA	GCTGATGACACGGCTACAGATTTTCAGGATCAAAAAAAAAACTGTTAGTGAAAATTGACTACTGGTCATGTAGTCCAAGTTCAAATATGCTGGGGTTAAGCACTCATTAATGATGGAATGAGGTCTTTAGATAGACCATTGGATTCTTTCTCTGGAGCAATCTGCAGA	60℃		APL5	No	No	Yes
Sca716E	TCCAAAGTGGAAAAGCTGAAA	GGAGGGGCAAATACCATTTT	TCCAAAGTGGAAAAGCTGAAACTTTTGTTGAATGTTCAGGTTATTGAGTGTACAGGTTCTGTTACTGTACTTCTGTACTGAATGTGACAGATCTTTAGATACAGAGTTGCTTAAAATTAACTAATGTTTCTTGCAACTTTGCTTAAAAATTGATGTGGTCAAAATGGTATTTGCCCCTCC	60℃		APL5	No	No	Yes
Sca597_1	GCCAGCTTTGACTGGAGAAT	TGCACCTAGCCATGTTTTTG	GCCAGCTTTGACTGGAGAATGCTACTGATGATGTCTGTGGAAGAAAATGTGAGGTATTTTAACAGAAACCTATCAGTGATATGTGCTGAAGCTGCACTGCTTTGATTACACGGTTTCACTTCTATCACATTAATTTCTTCTCAAGATTTCCAAAAACATGGCTAGGTGCA	60℃		APL12	No	No	Yes
Sca597_2	TGGGTTGGAAGTCTGGTCTC	AGTACAGGCATCCCCATCTG	TGGGTTGGAAGTCTGGTCTCCTAAAGTACAATCAGCTCTCAGAAAGATAAGATGGGATTAATCAGTTGGCATAAACGTCGGTAGCTATCTTTATAGTCTGATGTCTCGGCACAGTTTCAAAGATAGCCAGTGTAGCAGTCTGTAGTTCAGATGGGGATGCCTGTACT	60℃		APL12	No	No	Yes
Sca597_3	AAAGGAAAAGCGGGATGAGT	TCCTTAGCCTGTGCCTTGAT	AAAGGAAAAGCGGGATGAGTAGAATAATTATATTATTAGAAACTAGAGCTAAAACTTACCATCTTTACTCAATTTTGTCCCAATTTCTGGAAGACTACAGTAAACAACGTCTCCTAGTGCTTCCTTAAAAGAAAAACAAATGCATCAAGGCACAGGCTAAGGA	60℃		APL12	No	No	Yes
Sca597_4	GAGTGCTTTCAGCCTGCTTT	CTGCACCACTCAGGCACTAA	GAGTGCTTTCAGCCTGCTTTATCCTTTTCCTTAGACTTTCCCAGATATTTTTTGTTTCCTTTCTCTTTAATGTCCACTTATAGCACCTGTCCAATCACACAGGGGATGTTCCAGAAGTTGAAGAAGATAACTTCTTAAACAGAGCTCCTGTGAGATTAGTGCCTGAGTGGTGCAG	60℃		APL12	No	No	Yes
Sca597_5	CCAAGGATGCGAATTGAGTT	GCTTTGCACAGCATCAGGTA	CCAAGGATGCGAATTGAGTTACTCTCCTCTGGGGAGGACACAGATTACTCACTTGTTAAAAGAAATAATGCAGAAACAAAGACTAATTGCCTCTATTTTTTTTTTCTGTTACAAGCATGGTCATTGTCTTCAGTGTTAACTACCTGATGCTGTGCAAAGC	60℃		APL12	No	No	Yes
Sca597_6	GGTTGGAAGCAGTCTTGAGC	TTGCCTTTCAGAACCACTCC	GGTTGGAAGCAGTCTTGAGCACAACAATTATGAAACGATAGGGTTTTTGATCTTCGGTAAAGTAAGGAAGGTCATTAGCAGAACTGCTGCCTTGGATTTCCAGAAGGCAGCATTTTGTCTATTTAGAAACCTGTCTTGGGAGTGGTTCTGAAAGGCAA	60℃		APL12	No	No	Yes
Y04H5QR8	AAACATGCCAGCCACTTTTG	GGAGTACACCTCGCTCCAGA	AAACATGCCAGCCACTTTTGGCCACCTGGCTGGGGGCTACGATGCCC AGTACTACGGCTACCTCTGGAGCGAGGTGTACTCC	60℃		/	Yes	Yes	Yes
EstCtg11412	CCCAGCGTGTCCTTGTAGG	CAAGCTGAAGGGCCAGAA	CCCAGCGTGTCCTTGTAGGGGCAGCGCGTGGTCCAGTGGTCGCCCTTGCAGATGCGGCACGAGACGATCTTCTGGCCCTTCAGCTTG	60℃		/	Yes	Yes	Yes
Y03G5XE5	CTACAACCCCATGACCAACC	TAGATCATGCCGTCGATCA	CTACAACCCCATGACCAACCGCTGGTCGCCCTGCGCCCCCATGAGCGTCCCCCGTAACCGCATCGGGGTGGGGGTGATCGACGGCATGATCTA	60℃		/	Yes	Yes	Yes
EstCtg23833	AGCTCCAGCTCCAAAAATG	AGATCAATTGCCCCACTTTG	AGCTCCAGCTCCAAAAATGCGAGCTGCTGCGCTCCGACGCCCGCTCCAAGGATTACCTGGCCCAAATTTTTCAAGACCTCACCCTCCATAAACCCACCCAAGTGCTCCCCGGCCGGGCTCCCAAAGTGGGGCAATTGATCT	60℃		/	Yes	Yes	Yes
EstCtg293	GGTATTGGCCAGGAACACT	CCTCTGGAGGAGGTGGTTC	GGTATTGGCCAGGAACACTTCTTCAAGAAGATCGAGGCGGCTCACTGCATGGCCTGCGACATGTTAATTCCTGCACAGAACCACCTCCTCCAGAGG	60℃		/	Yes	Yes	Yes
EstCtg2805	GGGAGAACCGGTACATCGT	TCCTGCTCGTCCTTCTTGAT	GGGAGAACCGGTACATCGTGCTGGCCAAGGACTTCGAGAAGGCCTACAAGACGGTCATCAAGAAGGACGAGCAGGA	60℃		/	Yes	Yes	Yes
EstCtg727	TGGAGGGGGAGTTCAAGG	GGCTTGTCGAAGAGGAAGTG	TGGAGGGGGAGTTCAAGGGGCGCTACTACCCGCTGAAGGCCATGACGGAGCAGGAGCAGCAGCAGCTGATCGACGACCACTTCCTCTTCGACAAGCC	60℃		/	Yes	Yes	Yes
EstCtg8099	ACCCTGAGCACGATAAACCA	GACTTGACGACGCCGTACTT	ACCCTGAGCACGATAAACCAGACCCCGGTGACGCTGCAGGTGCCCGGGCTGATGAGCTCGCAGGTGCAGATGGGCGGCCACCCCACCGAGGTGCTGTGCCTGATGAACATGGTGCTGCCCGAGGAGCTGCTGGACGACGAGGAGTACGAGGAGATCGTGGAGGACGTGCGCGACGAGTGCGGCAAGTACGGCGTCGTCAAGTC	60℃		/	Yes	Yes	Yes
Sca2049A	TTATCCTGGCCCATTTCATC	TTGGTTCTGCTTACCTGCTG	TTATCCTGGCCCATTTCATCTTATTTTCTCCCCCTCTTCCTTTGAGAATAAGTTGTGATAGAGCATCTGGGTGACAATATGGCAGCCAGCTAAAGTCAGCCCACCTTAATACACATTTTTATTTTGCCAGTCCCTTTTTCATCTAATTTCATTTAAGTTCCTCCCTCTCTGGGAATACTTAAGTCTTTATTATGTATATATATATATATATACACTGGACTTTAATACTTAAATAAAGGAAGGTACCTTGTGATGTCAGCCACAATGAATCTGCTCTAAACAGCAGGTAAGCAGAACCAA	60℃		APL1	Yes	Yes	Yes
Sca3008A	ACTGCTGGTGAACTGTGTGG	ATACTGTCAGTGCCGCCTTC	ACTGCTGGTGAACTGTGTGGGCTTCTGGATGATGAATCCGATCGAAAACCAGCCAACTTTAAAGGCTCTGGACCAAGCTCTATTAGCTCTGAGACTGTCAACGCAAAGGTTAACTACTGTATGCAAATCAAATATGTAAATGTAACATTCAAAGTGTGAACACATATATCAGACAGAATTATGGCTCCCTGAACCCTGCAACAGAACCTTCCGTTACATATTTTCTAAACTCCCCTGTTCGTTACAAACTAATAGGAAACAAATGCCATGTCAGGCAGCAGAATGCAGGGAAGGCGGCACTGACAGTAT	60℃		APL7	Yes	Yes	Yes
Sca3271A	GGGAAAGGAAGGTCCTGAAG	TTGGGACCTTTGCCTAAGAG	GGGAAAGGAAGGTCCTGAAGAATTAATATTGCTTTCTTAATCATTACTTGGCACACTCAATGAAATACTTTAACATTACTACTTCCAAATTTTATAGTTTATCACTTCATTATTTTCTAAACCAAATACAATCCTGAATGATCTATTCACCAAAACCTTTTCAATTATTTATTTACATGAGAAAACATGTTTTTCTGAACTTCCTTTGATGGTGGCTGCTCATCCTGTATGAGATAAGCAGTGTCAATCAAGCTCACCTCTAGAAAAATAAGACACTGAAAGCCTGAATTACCTTATCACTGTGTTTCCTAGAATAAGAGTTTCTAGAAACTTCTCTTAGGCAAAGGTCCCAA	60℃		APL1	Yes	Yes	Yes
Sca676A	TGCTCCACACTAACCCTGTG	GCTGCCAAGCTTTTAATTGG	TGCTCCACACTAACCCTGTGCACCCCAGTGAAGCGCTTCACTGCGTCCTGGATTATGTACAGTGGGTTTGGAAGACAGCACAGCCCTGGAGAAGGATGCGTCCGTGGGCACAGGACTGGCACAGGACAGCAGCTCTGGTGTGCGCAGTGTCGGCACACACATGGATGTGCCAGGCGTGCTGGAGAGGCTGCACCCGACACCTTCCCAAACTCCCTGCAGTGCAGCCCCAAGGTGAAACCCTTGGGCAGAGACCAGCCCCTCTTAGAGGAGAAGGGTGGGAGAGCAATTTCCAATTAAAAGCTTGGCAGC	60℃		APL4	Yes	Yes	Yes
Sca77A	GCCAAAGCTGGGGAGATAAG	CAAAGCCGTGGTAGGAAGAG	GCCAAAGCTGGGGAGATAAGCCCCAATTATGGGGGCTCTGCGGTGTCTCTCCTCCCGGTGGTGGCATCTATCCGTGTCCCCTGGCGTGGCACTGGTGGGTTAGGGATGCCCGGTGTGCCCTGTGGTGTGGTGGGGAGAGGGGACAAAGGTCTTGGTGCCTCTGGAGCCAATCCCACCACCGTGGCACCTGCTCCCTGCCAAGGCTGGGGTGTCCCAGCTGCAAACGCTGGAGGTGGCAGCGCTCGGAGCAGAGGGACCAGCAGCCGGAGAGCAGTTAGCTCTTCCTACCACGGCTTTG	60℃		APL8	Yes	Yes	Yes
Sca881A	AAGCCCCAGTGTCCTTAACC	GGGTGTGGGTCAGCTAATTG	AAGCCCCAGTGTCCTTAACCCCCCCTGATGTGGGGCAGCATCAGATGTCCCCCCAGCAAGCTGAATTTTTTGGTGCTGAAGCTGCCCAAAAGGATGCTGTGAATGCCACCAGCACCTCGAGATGTGGCGAGGGGCTGGTGTGCTGCCCCCTGTGTTTAGGGCTGACTAACCATGTGAGCCACCCCAAAGGCACTCGTTTGGTGCGTGCCCGTGGCTCGGGCTTGCGGTGGGAAGCGGCAGGTCGAGGGCANNNNNGCAGGGCTGGCGAGCACCCGGCTGTCAGAGCAATTAGCTGACCCACACCC	60℃		APL24	Yes	Yes	Yes
Sca1517A	TGCATAGAAAGGCACTGCTG	CAATCACTGCAGCCTTGTTC	TGCATAGAAAGGCACTGCTGAGTTAAGGTGATACTCACTCTTGCATGACAGAAGCATGCAGGTGCTTCACTGAGCTCCTCGGAGCTTTGTCTGCAGACCAAAGTAAATCATGCTTACATTGGCACGTCCTTGCACATGTCCACACTTCAAGTTTTTAGTCCTGAGAGCGAAGCCTTGAGTCTGGGCACTTTAAGCAGCATTCCCCCAGTGGAGAAAGTCCTCTATTAGTGCTACACCAGCAGCACAAGGTGTGCTCAGAGGTGCTGCTGTTTGCCTTGTAACAGAACAAGGCTGCAGTGATTG	60℃		APL13	Yes	Yes	Yes
Sca513A	TACAAAAGGGCAGGCCATAG	GCTTTGATTAAGGGCACTGG	TACAAAAGGGCAGGCCATAGGCAGAGTGACAAAATAGTGTAAAAATATAATAAGCTTACCGTGTTGCTTTAGAGCTAGAAGGATTCATGGTAATAGATGACTTTGCTGCTGTTTTGGAACTTACTGAATTCTCAGATAAGGAATAAGAGCTGTCTTTAGGTAACTAGGAATAACAGAACCAGATGAATTAATCAGTCCAAGTTACTTTCTGCTCTAAACAGGTCTGCTAGAAATCCAGAGTCACTGAGGTTTATATATGTGGTAGTTAGCAGATCTTCCTCCAACTACGTATTAAGCCAGTGCCCTTAATCAAAGC	60℃		APLZ	Yes	Yes	Yes
Sca102A	CACACACACCCCATTTCTTG	GAAAATCCCTCCCCAAAAAG	CACACACACCCCATTTCTTGCCCTGCCCCAAGTATAGGTGACCACACCTCCCTGCCCAACTCTTTCCAGGGGAGCATGAGTTTCGGTGGAGAACATTTGGATGGCATTCAAATTCGAGTCAAATGGAAAACCCTTCTGTAACCGAGCGCTGGGTGGGATGAGGAAGAAATGCAAATAATTTCTGACACGGAGGTGGGGGGAGGAAAGGAAGCTGAAGTCACCCCGCTGATGCTATTGTACCAGGTACCTGCAGCAGGGTGCCTTCCCCCAGCACCCTTTGCCACTTTTTGGGGAGGGATTTTC	60℃		APL9	Yes	Yes	Yes
Sca193A	GTCAAGAAAGAGGGCTGGTG	GTGGCAGGACTTTTTCAAGC	GTCAAGAAAGAGGGCTGGTGTAAATAATTCCTCACGAGTGAGTGCTTTGATATGTTTGGCTTCTCTCGGAGTATCTAGGAGTAGATGCATGATAAATTTTTCATTTTAACTGATGTAGCAAATCTCTGGAGAAACCGACTGCTGTTTGCTGCACATCTATAGCAGTTAAGCCAGATTCCTCTGTTCTGATTTGTCAGATAGAGTGACTGATGATGTTTGTAAATGTAAATTTTAAGTTTCCTCAAATTCTAGTGTGTAAAGCTTCAAAACAGTCATTTTCTATAAACATTGTTGCTTGAAAAAGTCCTGCCAC	60℃		APL13	Yes	Yes	Yes
Sca367A	CTTTGTGCATTCCCTTGATG	TGCCTGCTCCATGTTTACAG	CTTTGTGCATTCCCTTGATGTTACATTTTCCTAAGTATATTATTACCTAGTATTTATCTAAATTAATTCATTTGATCTGAGGCTACCTCTTATGACAGAATATAATCAATCAATCATGCTTCATTTGTAATAATTCAGCATGACAAGTTATACTTCTGCATTCCAGATTCATTTCTTGCATATGCGGTATTGTTACATCTTTACAGCTCCTTAGTATTAACTTCAGTTTTACTATTCTTGGCTCACAATGACAGTAAAACAAATTTAGGTGTCTTCATCCAAAGAAGGAATAATAAAAACCACATCACACATACTAAACAAAACTTACCTGTAAACATGGAGCAGGCA	60℃		APL1	Yes	Yes	Yes
Sca1375A	CTGATGTCCTCCCAGGAAAG	CCAGTGGGAGAGACAGGAAG	CTGATGTCCTCCCAGGAAAGCAGGAGTCCCATGATATGGCAGCATGGAGAAGCAAGTGTCACTGTGCATTTCTCTGGATCTTGGTCCATCTCTAGCCACCATTTACTCCAGGCATCAGTTTAGGAGGGGAAGAAGGAGGGGAAAAATGTCTCATACAGCTCTCTGGTCACCCCGTCCACTCTGCACCGCAAGCACACCGTCCTTGGAGGGACCCTACAGGCAAATCACACCACTGACCTAGTTTTTGGGGTGGTGGTACAAGTGTTAATAGCTTATTTCCTTCCTGTCTCTCCCACTGG	60℃		APL1	Yes	Yes	Yes
Sca1089A	ACAGATGCCCTGCCATTAAC	AACCAGTTGCCGAAAGAGAC	ACAGATGCCCTGCCATTAACTATTGTGGGAGCTAATGTTCCTCACTGCTGTTGAGAGGACTTCATGATGAATCTCTGCTTGCATTAGTTGTTTTCTGTGTGCTTGTCCCACTGCCAGCACAGCCATGGACAAATCCAGGTGTCTAGCTGTCATCAAGGGTAAGAAAATAGGCAGGGAAATAGTAGCAGCTAGCTCTAGCTTTGGATCTCAAATGATTAGGCCACAATGTCAGCTGCTTGTCAACTCTAGGAGGTAATACCATAATGCTGGCCAGTCTCTTTCGGCAACTGGTT	60℃		APL3	Yes	Yes	Yes
Sca215A	TTGGATCCAGGGCTACAGTC	TTGGATCCAGGGCTACAGTC	TTGGATCCAGGGCTACAGTCTGTCACCAAGAAAACCGCTGTCCTTCAATAGCTTTCCGGGAAAGTAACAGTTTGCTTGACCTAAGGATTCAACAGGTCACTGAATTTTTCCATTAAGTCTTTGGTTCAGGCTGAAAACAGACTGCAAATTTCAAAACGTCCTGTTAACATCAATTTGTGCAACAGATTACAGAATGTAAAGACACTGAGGGCTGTAATAAAGGATAGGAAGTCTGTACTCTAGGAACAAGGTCGGGAAGCACACTGCTGCCTTCAGTCCAGACTTTACGAAGGGCACTGCTC	60℃		APL5	Yes	Yes	Yes
Sca458A	CCAACAGAGGGCAGAAAGAG	GCCTCTTGCCCTTCATACTG	CCAACAGAGGGCAGAAAGAGCCTTCATTTTGACTTCCCTGCGGATAAGCACTACCAACACTTAAATGAGAGATTTGTATGACCAACCTCGTTCCATTTGGGAGGACTATTGGTGGTCCAAGGGTTAAAAGGAAGCTATGTTTTGTTGCCAGAGTGATAGAAATGAATTACTTTAGAACATCCTGCCTGTACAGCCAGTGCAGGCATGAACTGAAGCAAAGAGCTAGAAGAGAAGAAGTGAACTAGATGGAGCCAGACTCTTTTGCGGAGGTACACAGGGACAGTATGAAGGGCAAGAGGC	60℃		APL21	Yes	Yes	Yes
Sca458C	AAGCTAGACGGTGCTCCTTG	CCAGGTCATTGTTGCTGATG	AAGCTAGACGGTGCTCCTTGATGTCCCCCTGCTCTCCCTTTGCCAGCGGAAGGCTCGCTGCATTCACTTGGTCCTCATAAGAGTTTTGTGCTCATTCCAAATTCTGTTTGCTAGTTGAAAGCGCCACCCAAGAAGATGAAAGGCTCAGGGAGGACAGGAATTGCACTTCTGCCTAAATATTTGCAAAAGCAGTAGTTACTGGAGTCAGTGGAAAATGTGAATACACGCATGCTAAACCCACCTATGGTACCCTGTGTGGCTGTATCAGACCTACCACATCAGCAACAATGACCTGG	60℃		APL21	Yes	Yes	Yes
Sca2049B	GATGGAATCTGTACTGCACACC	AAAATCACAGAAAAGGGCATTC	GATGGAATCTGTACTGCACACCAAACTACCTAAAATTGCCTTCAAATTTAAGGTGCAATTTATTTCAATGGCATAAAGTTGTAGATAGGAGCACTAGCATACACAGACACTTGGATGTCTATGTGTGTCAGTGACTGAGCTGAAATAGAACTAATTTCTGTGTTATAGATACAGTTGTATCTAGGTAGAATGTGTAGAATGTATATGTAGATATAAATACACAATATAATATGTGCTTGTAATATCCTGATTTAATTCCAGTTTTGCTTTTCTTTACATGTTAGAATGCCCTTTTCTGTGATTTT	60℃		APLZ	Yes	Yes	Yes
Sca3008B	TGCAAAAATAGGGAGCCAAG	GGTCCCTTCCACAGTGCTAC	TGCAAAAATAGGGAGCCAAGTCTCAGGGGGGTGAAGGGGAGCTCTCCCACCAACAAAAATTGAAAATGAACATGTATTATTTCCCTCTCCTCCTTTACTGCTGCAGATTAGATCTGGATTCCTTCAGTCTTCTCAATTCTTTCCTGTAGAAGCAGATTGTAGAATTTTTAATATTGGTAGGTATTAGGACAAGTCTCAAATTTATATTTTAAAAAATCCACAAAATAAATCTTACTGTTGTATGTTCCAGTTAAGAAAATAAATGCTCATTGTAGCACTGTGGAAGGGACC	60℃		APL5	Yes	Yes	Yes
Sca649B	CTAAAGGACTGGGCCATCAC	TCCATGGTTCATACCCTGTG	CTAAAGGACTGGGCCATCACCAGCTGATGGGAAATATTCTGAAAATTGCTTCAATTCCTGAACACCAGAAACACCCTGCAATAAACTGTAAAACAGTCATAACTTATAATACAACTTGGAATATAAGTATTTTCTTTCTACATTTCCTATTACTTTCAGGCCCCTATTAGAGAGAGAACTGTATCATTGGAGTTTAGTACTTACAGTAATTAGTGCAAAAATAAATATTTCTTTTTACTTCAAACAAGTTTTCTCTTCTGGATCCAAAGATGAATGCACATTTAGTATTATACAAAATAAATGTTACACAGGGTATGAACCATGGA	60℃		APL13	Yes	Yes	Yes
Sca3271B	TGCAGATTTCATCCAAAGGAC	CATGAGTTCTTGCTCCCTCTG	TGCAGATTTCATCCAAAGGACATTAATGTTTGTGGAAAAGCTCCCACTAACTTCAGCACATGCTGGATCTGCTCTTTAGACGTGACGGCTGCAACCAAGCACATGCTGACGTTTGCAATGGTGAGTAATAAGGCAATAAGCTTACGAGCTATGCAAGTCTATGTTTATGTTTTGGCACAATGAGCAGTCTCTGTTAGGACTTCTATTTACTTGGGCCACTCAGACAGCAAACAGAAGGAACACAGAGCAGACGTACTGCATGTTTCACACTGTTCAAGAAACAGAGGGAGCAAGAACTCATG	60℃		APL18	Yes	Yes	Yes
Sca676B	TCGATGCTTGGTGCTATCAG	TCAGGCAGCAGAGAAGACAG	TCGATGCTTGGTGCTATCAGAAACAATGCTTTTTTGGCAGTATGTGTCGTGATCGCTTCGGTTTAGTATGAGGTGAAGGAGGCACGTCTGTTCAGAGCAGTGTTGATTTGTGCTGTGAGTGTAGCTGCTAGAGCCAAACTCTGAGTGTGAACAAACTTCCTGTAAAAGTGCATGCATCTCTAAGTCATCTCCACTTAAAACTGTCAGGACGCAAAGCTAAGAAGTTTGGCATGAAGGTCATCTCAAAAGAGTAGGTCTTCTGGTCCTTGAAACAGCAACTGTCTTCTCTGCTGCCTGA	60℃		APL3	Yes	Yes	Yes
Sca77B	AACCAACGTCAACTCCAACC	GGTGCTCTCCTTTTGTCCTG	AACCAACGTCAACTCCAACCGACGTCAGCCCCGCTGCTGCCTGCCCATTGCGATAAGGGAGCAGGAGCTGCCGCAGGCTCTAACTGTCGGCCGGGCTGTGCCGGGAGGCAGGGCACCGAGGTAGAGTAGCATGACACGTCCCCTTGCAGCAGGACAAGCCACCTCAGCCACCGACCCTCCGTCTCGCCCGTCCCCCTTGCCGCTTTCCAGCTGGCCGCGGCTCCCCGCGCTCAGCGCCACGTGCCCAGGACAAAAGGAGAGCACC	60℃		APL20	Yes	Yes	Yes
Sca881B	GAAGCTTTCGACCACCTCTG	CACACCGTGCTCTCATTCAC	GAAGCTTTCGACCACCTCTGCAACAAGATAATTGCCACCAGAAACCCAGAAGAGATCAGAGGAGGGGGTCTGCTCAAGTACTGCAACCTTTTGGTAAGGGGCTTTAGGGCTGCCTCCGAGTCCGAGATTAAGTCCCTGCAGAGATACATGTGCTCGAGGTTCTTCATTGACTTCTCAGACATTGGAGAGCAGCAGAGGAAGCTGGAGTCCTACTTGCAGAACCACTTTGTGGGATTAGAGGACCGCAAGTATGACTA TCTCATGACCCTCCACGGTGTGGTGAATGAGAGCACGGTGTG	60℃		APL3	Yes	Yes	Yes
Sca1517B	TTTCTCCTCCTAGCCTGTGC	CCCCAAACCTCACTCATCAC	TTTCTCCTCCTAGCCTGTGCCTGTAGGACAGAATCCCATTTAGCTGGTGCCGCAAACTCTAGGAGTAATTTTAGTGCAGTTAGCATGCATACATGGTGATAGAAGAGAGTAGTACTGGTTTATATTTACAGGAAAAGAAACACACTCATCCCAAGTCCTAGGCTCCTTTGATTGGCTGACATACAGTGCCAAAAATTCTTAACAAATTTTCCACCGTTTAACTGGAATCCACACAGCACAAGTCTTATTGAGAGCTAAAGGCACTTTAAAGTTCACTTCCAAAATTAATTTGTGATGAGTGAGGTTTGGGG	60℃		APLZ	Yes	Yes	Yes
Sca513B	TGTCCAGCAGAAAGGAGGAC	GTACCTTGACTCGCCTGCTC	TGTCCAGCAGAAAGGAGGACAGAGGTCTTTCCATCACTGGAAAGCATAAAAATAAATCATTTTCTCTCCCCACCAACACCTCTGCAGCAGCACACAAAGGTGACACAAGCATGGCAGCAACACTTTTTAAGCCCTCAAGAACTAAAAGGTGTTTTATTTGTTATTTAATTCAGAAAAGCAGCCTCCAGGGCTGTTGAGCACATGCACTTTGCACTCCGACACAAACACAGCTTTACCCAGCCAAGTGCTCCCTGAGGTTCGAGCAGGCGAGTCAAGGTAC	60℃		APL5	Yes	Yes	Yes
Sca102B	CACACGCTGCTCTTGTTTTC	TTTTATCGGGTGCTGCTTTC	CACACGCTGCTCTTGTTTTCGGCAGAGGCCCTGGTCCCCGGGCAGCCCAGCCCCTTGCCCTCCTTGCGCAATGTTCCCTGGCAAACCGCAGAGGAACCAACTCACCCTGACACAGCCCGGCTGCTGCCGGCGATACCACGGGCACCTTCCTGGGGACCCCCGCAGCCCCCGGGGGTGCTTTTTGTCCCNNCTTTTTGTCCCAAAGAGGGTCCCGAGCCGCAAGGTGCCTCCGGGTGCATCTTGCCTCGGTGGGCCCTCCAGCGCGACGCCTGGCCCGCAGCGCCGGGGGGAAAGCAGCACCCGATAAAA	60℃		APL8	Yes	Yes	Yes
Sca1197B	AAAGCGACATCCTCAACGTC	CTTGGTGCAAGTCAAACACC	AAAGCGACATCCTCAACGTCACATCCTCTGCTCCGGCTGGCGGATCTCAGAGCCATTTGCCAAAATATCTGGAGTCAGGCTAAGAGCAGGGTCACAAAGCCCCGGGCTCTGCTGCTGGCAGCACTCCTGGGGGGCATGGGTGGAGGTGGGGGGCTCTCAGCAGAGCCCCAAGCAGGGGTTTTGCAGGCAGCTGTCCCCAAAATGCTGCCAGGCCGGTGGAAGGATGCTGCCTCCTGTGGGGCAATGCTCACCAGCTGGGTGCTCTGTGCCACAAAAGCTCCACCCTGGGGTGTTTGACTTGCACCAAG	60℃		APL27	Yes	Yes	Yes
Sca193B	ACCAGTGCGAACCAGTAAGC	CTCCAGTCCCAAGAATCAGC	ACCAGTGCGAACCAGTAAGCCCCAGCTTGTTCCCTGAATGCAGCCTGATGTGTGTCTCACTATTTCATAGTCCTTGTTGGTTACAGGGCAGTGTTTGATGATGATGGGCAGCCTGGGGTCCCAACCCCATTTAATCTACTTCTGACCCCGCTGCTGCGGTGACGTTTTGTCGGGCTGCGTGGTGGGTTGCGTGGGGATGCACCCACAGCATTTTGTCCTCCAGCATCCCTGGTGGCACTGGAGAGGGCAGGAGACTCATCTGAAGCCTGGGAGCCCCTCAGCTGATTCTTGGGACTGGAG	60℃		APL20	Yes	Yes	Yes
Sca1375B	GTACCTGGGCTGCTTTGTTC	AGACGATGCTGTTGATGCTG	GTACCTGGGCTGCTTTGTTCTCGGAGGCGCGCTGATAAATTAGCAGTCGCCAGCTATGGTGAGCGGCGCTTTTCTGCGGTGTTTCACCCAATCTCGGCTCTTGTTTTAAGGCATGAGATGGATGGCAAAGGACAGCAATGCCTCAAAGTGCGAGATTAACAGGAGTCCCTGTCTAATTGCTCCTGCTATAGGTTCAGGGAGAGGAGAAGAGCTGGAAAGCAGGGAAGGGAAGCAGGGAAGCAAGCCTCCACCCCAGGCAGTCGAAGCCCTAATGCCAGGGGGCAGCATCAACAGCATCGTCT	60℃		APL21	Yes	Yes	Yes
Sca1089B	CTGTTGTGACCCGTTTCTTG	GCCCATACCTCACTGCTTTG	CTGTTGTGACCCGTTTCTTGTTTACGTTGACTTTCCCTTTTGTACATTCTTTTACAATTTTAGGATGCCTAGGTTTTCTGGTTCCTTACTTAGACTTCGCTCAGATTAACTGCTTCTGTGTCCGACATACCCCGTCTTTCACTCTGTAGAGTGAAATCGGTCAGTTAACACTTGAAGAACAGCCTGACTTTTGGTTACGAAATTGTGTGTTCGTGGTGATGTCACTGTGGCTGTAATTTGCTCTTAAGCATTTCCACTGTTGATGTCTTACAACTGCACAAAGCAGTGAGGTATGGGC	60℃		APL14	Yes	Yes	Yes
Sca215B	AGGCATAACCCAGTGTGAGG	TGCTGACTAGGGATGGCTTC	AGGCATAACCCAGTGTGAGGATTAAAGAGAGTTCTGCTGTGACCACCTTCATATATTCTGCACAGCAAGGTATTAATGAAAGCAAAGATAAGTCCAAAAAGCCAATATTGATTTTAAAAATGAAACCATCTTTTCATCTAAAATAGGTGAATATGACAAAATGTCACCATGCACTTGAGAAACAACAACGAAAAGATAACAGCAGGAAATTAATTAGTTTACAGAAAAGGTGAGAATTTATTATACCAGGTTCTGATTTAGGAAGCCATCCCTAGTCAGCA	60℃		APL4	Yes	Yes	Yes
Sca458B	ACTCTCCCCTCTCCTCTTGG	TGTACTGGGGATGCTGTGAG	ACTCTCCCCTCTCCTCTTGGCTGTTTTGTTCCTCTGCCAAAGCTCCTTGCTTGTCTTCAGCCCCTGGGGTCCCTGTGGCCTCCAGCCACCCCTACAGCAGAGCCCTCCCGCACCAGGAGCAGCACGCATGCACCCAACTGAGCAGCAACGAGGTGGGCAGTGACCCCAGCCCCCCCCCCCACCCCCCCCCCCACCAGTTCCAAGCTCCAGCTTGGTCCCACAGCACGGGTGGCACAAGTGCCCCCTTCGCCCAGGCTGGCAGCCATGAGCCTCACAGCATCCCCAGTACA	60℃		APL21	Yes	Yes	Yes
Sca458D	GAGGGATGGACAGGTTCAAG	CTGCCTCACCCCTTACACTC	GAGGGATGGACAGGTTCAAGATGAATAACAGCTTGTCTGAAGCAGTAAAATGGATTATTTTATCAAAAAGAAGGAGGGAAAATATCCTTTTTCTTCTTCTGGACTTATGCCCGAAAAGAGGGAAGTGGTTTCAAGAAGGTAAGGAAAGAGATGTTTTTGAAGAGGCAATGATTCTTACCATGGTGCTAATTATGTTTGTCCATTCTTTTTCAGTGTATTTAAGTGCATCTTGTCTTCCTATTAAATTGTTCCTTTATTTCCCAAATCTTGGTAATGAATCTGAGAGTGTAAGGGGTGAGGCAG	60℃		APL21	Yes	Yes	Yes
Sca649A_3	CCAAAGAGAAAGGTGGGTTTC	CCTTTTTAAATTGTCCTGTGTGTG	CCAAAGAGAAAGGTGGGTTTCTAAACTGCCAAGTGTTTAAGGAGTAGAGGTTAAGTGTCCTTACATTTGAAGCAATTCTTTTCTTCAGTTTCATAGTCAACAGAATAGATTCCTAAGCAGTATGGATCAGAAATAATCAATTAATTTGCTTCATAGTTCCCAGTATTAACAAATCAACATTAAAAGTATCACGTATAATGGTGATAAAGAACAAAAATTCTAAGTCAACTGCTTCACAGACATAATTTTCAGAATATGATGCATGCATTTTTGCAAACTTCAGTCACATGCCAACACAGGTAGAGGGACATCATTGGATTGTAGTCACCTCTGAAAAAACGTCTGCAGTGCAGGAATGCTTAAGCATACTTTCAGATCTAGTAAAAAGTCTGGGGAGGT…	60℃		APL13	Yes	Yes	Yes
Sca246A	AGGGAGGTTAGCAGCAGATG	GTGTGTGTGAGCGTGCTTG	AGGGAGGTTAGCAGCAGATGCAAAGCACCTATTGAGGCCCCATTAATTTTTCAGGAATTCTCAGGCTTTGGCCTTTACAAACCCCGGCAGGAGGAGGAAAGAGGAAAAAGGCTGCAGCGAGGAGAGTCCCCCTCCACAATCCTCGCCCATCAAACGGCTTTGTCAAAACAGAGATGAATAGGCGCTGATCTGAACTCCTCGTGTTCCCTAATTAGAAGGAAAAAATCCAGGGCGCTGATTGAAGTGACAAGCAGCCCCTTTCCAGGGGAACGGACACAAGCACGCTCACACACAC	60℃		APL20	Yes	Yes	Yes
Sca74A	TCCACTCGTTTGGTTTAGGC	AGCCAAATCCAGTGCAAAAG	TCCACTCGTTTGGTTTAGGCACTAATGGCCTACTTCAGAAGTGCCCAAGTTTGTTGTATCCAGGCTCTGGTTTTATTCCCAGCCAGGTATTTACAAAGTAGACACATTTATGGAGCAGTGCATGGCCCAGCCTGACATCCTGGGGGGTGGAGTGGTGTGAATGTCAGATATGAATGCCTTTTGCACTGGATTTGGCT	60℃		APL2	Yes	Yes	Yes
Sca74B	CTTCGTGCATGTTGCTGAGT	ATGCGCTTCATACACAGTGC	CTTCGTGCATGTTGCTGAGTCAGAACTGACAAAATCCTGGCCAGGACAGCAACAGCCCTACCACCAGGTGCTAGTGAAGGAGAGGGAGAGGAAGGGGTCGCTTGTCTCTTACCGGCATGGCAAATGTGATTAAATAACCCTTTGTAAGTGTTAAAGCAAGCAGGGAGAGGGAGCTCTTGCACTGTGTATGAAGCGCAT	60℃		APL2	Yes	Yes	Yes
Sca326A	GTCTGAGGAGGGGTCCTACC	CTAAGGAACACGTGGCCAAT	GTCTGAGGAGGGGTCCTACCACGAGAGGGGGTTGTCCCATGTTGAGGAACCCCTGGGCTGGGGCAGCAGCTTGGGAGAGGTGGTTCTGTATACAAGCCCAGTGGTTTCAGGGATATAATATTAGCATTTGATCATGCATTTATCTCCAGAGCTACACAAGAACTTGTTATCCATTGGCCACGTGTTCCTTAG	60℃		APL21	Yes	Yes	Yes
Sca326B	TTGGTCCTCACAACCTGTCA	TCTAGGCATGGGAGAGTGCT	GGTGTTCAAGCAGCAGACAAGTCTGTGCAGCAGACAAGTTTGTGCAGCCCCTTTCAAGTGGGGCTGGTTTTCCTGACAGCTACTCCCTGGGCAGAGCTCAGACCCCGCAGAGGCTGGGATCCAGCTCTGCAACCGAACCCCACAGCCAAGGGAAAGCCCTTCTGCAGACGAGCAAAGGGAAAGCACCTCTGCAGACCTGT	60℃		APL21	Yes	Yes	Yes
Sca326C	ACCGAATGTGTCTCGTCTCC	GAAGCACATCAAGCAGCAGA	ACCGAATGTGTCTCGTCTCCAGTTCTATTGTGTATTCCTGTTCTGTTTCCTTATTATCCTTGCCATGAAGTACAAGTAGCTAGTTCTCCTTCCTGCAGTAGTGTATGTTGTCCTTTGTATCTGGCCTCACATTCACTTCTCAAAAATTCCGATGTTATCAACATGGAAATGTTTACACACCTTTAA TCACTCTGCTGCTTGATGTGCTTC	60℃		APL21	Yes	Yes	Yes
Sca326D	TAGGCAGCTAAGGTGGCATT	TCAGCCAGCTCTGGGTATTT	TAGGCAGCTAAGGTGGCATTGTGCTTACCAAAAGAGGATGAATTATTTATATGATATGCTCTGCTATTTAAATTACTTGGGTTTAATGTGCTGCACAAGCACACCGTATTGATAACAATGCTATTCTGCTTCCACTTAATCATCACAATTTCATTTCTTTATTAACAAGAACAGAAATACCCAGAGCTGGCTGA	60℃		APL21	Yes	Yes	Yes
Sca488A	GAAACCAGCACCTCCAAAGA	CAGCAGCCAGAAAGTTGTCA	GAAACCAGCACCTCCAAAGAAATTTGGGGGTGAGGATAACACATGATGTAACAAGTTTGGTCATTCTAACAGCCTGTCACTCCTTTTTCCTCCAGCAATGTACAGTGGTATATGCATCTGCGTGTTCCTTGCTGTGCTCTCCGTGAGTTCTTTTGGACAGCAAACTGGGGGCTCACACAATGACAACTTTCTGGCTGCTG	60℃		APL2	Yes	Yes	Yes
Sca488B	ACGCAGAAGAACATGGGAAA	AGCTATGGGGAAAATGCAAA	ACGCAGAAGAACATGGGAAAGTGCTTAATCTCTAGGAAACAATTCATTCCTCATAGTTGCATTTATTTCTCTCATATATATGTAGCATTCCATTATAATTTAAAATGAAATTCTCAATTTTGTTTTTATCTCAAAGTGCTTGGTATACGGTTGCAGTTTTCATCCTATTGACCAGTCTTTGCATTTTCCCCATAGCT	60℃		APL2	Yes	Yes	Yes
Sca500A	AAACATCGCAGTCCTTTTGG	GGGAGGGAGAGAACAAGCTC	AAACATCGCAGTCCTTTTGGGCTCTGTTCCTGCAATATCTTCTAGGATGGCAACGAACTGGCAAGGGTTTGTTGTGCAAGACCTCTCATTGTTTTCAGCAGAGCAGCTGTAGACAACTGCAGTTAGACAAAATGGCCAAATTCATCTGTGCAGTTCCTCCCTCCTGCTCCCAGGGAGCTTGTTCTCTCCCTCCC	60℃		APL3	Yes	Yes	Yes
Sca500B	CTGATGTGGCCTCACTGAAA	GGATCTTTGGAACCTCGTGA	CTGATGTGGCCTCACTGAAACTTTGAATTGTTCCACCTCTTATCTTTTCTGATAAAAGACTTTCTACACACAGATGCACGTATTCAAACACACCATAAAGTATGTCTGTAACACTGGCTGTATCTAAGGAGAAGAGCCAAACCACCTTCAGCTACATCACAGAATAGATTACTCCTGGTTTAGGTCTCACGAGGTTCCAAAGATCC	60℃		APL3	Yes	Yes	Yes
Sca529A	TGAGGGGAGGGTGTTATTGA	TGCCTGGAAAGTTGGAAGAC	TGAGGGGAGGGTGTTATTGAGTAGGGAATTTACTACAAAAAGATTGGGGACTTGGGTTCTGTTGTTGTCTCTAATGGTGTTTTATTTCAGGATCTTTGTCATAGTTATCTATGTTATGTCTCCTGTGGTATACGTAGCCCTGTGAAGCTAAGCCATAACTTGTCAGTCATTTAGTACATTTATTAGTCTTCCAACTTTCCAGGCA	60℃		APL2	Yes	Yes	Yes
Sca529B	TGGAAGCAATCGGTATTGTG	CCAGTTCATCTCTCCCCAGA	TGGAAGCAATCGGTATTGTGCATCTTACATGTGTCCATTGTATTATTTATAACCCCCTGTGCAGGTGCTGACACTTAGTTTAAAAAAGCAGTCAAGCACAGTCAGGCCAGTGTGAAAAGTAAAGATATTATTGTTTCTCCTTCATAACTTCATGTAACTGGAAAGCATGAGGTCTGGGGAGAGATGAACTGG	60℃		APL2	Yes	Yes	Yes
Sca707A	GCAGCTAGGAAGCATGGAAG	CCCAAGATGCAGGTTTTCAT	GCAGCTAGGAAGCATGGAAGAATAGAAATAATAAAACAAATAATTTCTTGCATTATGTACTAATATCACAATGTGATACGTGCCAAGTCATTCAAGGCAAGATGTTTTCAAGTAATCTAGTCTTAATTCTGTTGTACCCTCAGGATAACAAAACAAATATGAAAACCTGCATCTTGGG	60℃		APL3	Yes	Yes	Yes
Sca707B	AGCCTACTGTGGGGGCTTAT	CCATTTCCCATCCATCTCTG	AGCCTACTGTGGGGGCTTATTTTATCTGAGTAAGAAATGGGCAGAGAAAGCACAAACCACCCTGATAAAGAGGGAAAGAATCATCCATTAGTTCTGACAAGCCTAATCCATAATTTTTCAAGGGGAAGGAGCTCATCTTCCATTTTTGTTAGAGAACAGTAATGCTCCTGGGCAAACAGAGATGGATGGGAAATGG	60℃		APL3	Yes	Yes	Yes
Sca800A	TGGCTATCAGCATAGCGAGA	CCTGGGGGAAGACTTTTCAT	TGGCTATCAGCATAGCGAGAAGGATCATAAGGCCTCTGAAGTAAAGTGTGGTCCAGCACCACAGGATGAAAGCTGGTACTTTCAGCAGAGTTTCAGATTTGTTTTTCCTCTTGATCTGAAGAGTCAGACTAAAGCTTCTGTTCTCCTTGAAGACTTCCAGTCTTCATTTGGAAACTGCAAGCAAAGATGAAAAGTCTTCCCCCAGG	60℃		APL4	Yes	Yes	Yes
Sca800B-2	TGCCAGTTCATGCAGTAAGG	CAGACAAACTGCTGCCAAAA	TGCCAGTTCATGCAGTAAGGTTAAAAAAGGCATAGCTAAATTAAGAAGGAGGCTAATCACAGACATGTGAAAAATGTTAACAGCATGTATTCTGGCACCTCTTACGTTACATGGTGATCTGCTTGACACAAGCATCAAAATATATCCTGTATAGCTGGACTGCTACCATAGCTGTTTTGGCAGCAGTTTGTCTG	60℃		APL4	Yes	Yes	Yes
Sca931A	GCTTTGTCTTTGGGAAGCAG	CCCTGAAGCCAATCAGAGTC	GCTTTGTCTTTGGGAAGCAGTCATTAGCGTAAATGAACAGCAACAAAACCAAACAAGTTCTTACCCAGTTCAACACCCACATCCAAAAAAACATGGGACTACAATGGCTCAATTCCCCTCGACAACAACAAAAGAAAATGTTATCTGAAAGCATAAATGCTCACTGAGGCCAATATTTTGCTCTGCAGACTCTGATTGGCTTCAGGG	60℃		APL4	Yes	Yes	Yes
Sca931B	TGTGAATGAAACGCACCTTC	TTACACCAAATGCCTGAGCA	TGTGAATGAAACGCACCTTCCAGTTACAAATCGTTATTAAAAGAGACCTTTAAGCAAACTGCTAGTTACCTGGTCATGCTTAGACAAGCACAAGGTTATTGAAACATACAGCTTCCTTTCAGCCAATTTAACTTGCACTGAAGGCAAATTATTGCCATAAAAGCACTGAAGCACGTTGCTCAGGCATTTGGTGTAA	60℃		APL4	Yes	Yes	Yes
Sca1008A-2	TGGAACTGCTTTCCAATTCA	ACCAGCCAGTTCCACAGTTT	TGGAACTGCTTTCCAATTCATCTGAGAAATGACAAGACTCTATAGACTTACTGATGTAATAAATAACTGAGTAGAACACTGACTGTAAGGGTATGTTGGTAGAACAAGAAGTGCTAGTTTTCAATGACTAAAACTGGAACTAGTTAACTTCTGTAGAAGTTGCTGTGATGAATTGTCACTTAAACTGTGGAACTGGCTGGT	60℃		APL2	Yes	Yes	Yes
Sca1008B	AGAGCACCCTGTTCTGTGCT	ACCAGCCAGTTCCACAGTTT	AGAGCACCCTGTTCTGTGCTGAAGCACCTGTATCATGCTGTATGCCTAATAGCATCCATGCCCAAGTGCCTGCGCACTCAGATATACAAAATTGCCTCCCAAAATAGGACCACACTCTCTAGTTTCTATTCCTTCCATGCTTATGCAGAATCAGGAAATGCCATAATTTTCTGACTCAGATGCTTGTTGGCA	60℃		APL2	Yes	Yes	Yes
Sca1279A	TGTTCCAGTTTTGAGGCAGA	ACCCGCAATGTCTCAATTTC	TGTTCCAGTTTTGAGGCAGAAATATGGAAGATTCACAGATATAAAGCCATCTGAGCAGCTCCAGTTACTTAACTCCAGACTTACCTTCTTGTTGCTAACATGAGGTATGTAATGTGAAGTGTGATGACACAGAATGTAAGATGTCGCACTTCGTACAGTTATGTGAAATTATCAGGAGACTGGAAATTGAGACATTGCGGGT	60℃		APL4	Yes	Yes	Yes
Sca1279B	CACTTGCCTACCTGGGAAGA	TCCATGGGGAAATGTCTCTC	CACTTGCCTACCTGGGAAGAAGATGGGGTAGGCATGTATTCACAGCACACCAGCTTTTCCATGATAAACCTCAAGAGAGGCTGAACAGCCAAAATAATATTTCTGCTGGTTTTTAAAAAAGGCATTTCTGTCTCACTGGCAACTGCTTCTCTGATGTGTCTGCAGCAAACTCTGCAGTGAGAGACATTTCCCCATGGA	60℃		APL4	Yes	Yes	Yes
Sca1654A	GTCTGTGGCTCCACATCAGA	CCACAGTGACAATGGCAAAG	GTCTGTGGCTCCACATCAGACATTTTAAATTTTCTAAACTACTGAGTAAGAAAATCTGAATTCTGGCTCTGTTTTAGACAAAAAATAAATAAACTAGAAATGCAAGACCAAAGAACCAGCAGTTATGCACAAACCAAACTGTGATAAGCAGTCAGCCATTATATAGAGTGTATTTATGCTTTGCCATTGTCACTGTGG	60℃		APL4	Yes	Yes	Yes
Sca1654B	TTTCCTCCCAGCGTTATGTC	AGCCGTTTCAAGCTGTTAGC	TTTCCTCCCAGCGTTATGTCCAACTATCTGCTTTCCCCACAGATATGAATTATTCTCGGTTTCTCACAACTGTGAGTGCAGCAAGAAAGGAATCTCCAATAAGACTTCTGAGTGAGTATATACCTTCTTTGTAGGGACTCTGGAAGAATATCTTTGCATTCTGGACTTTTCTGAGGTATCGTGGCTAACAGCTTGAAACGGCT	60℃		APL4	Yes	Yes	Yes
Sca2872A	TGTTCCCTTTCAGCACACTG	CTCCCGCCTTCTCTTGTAAA	TGTTCCCTTTCAGCACACTGAAGGAGTAACTTTACAGCTTCCCTATTTCCTTTGATATACTTAAAAAAAAAAAAAAAGTCACTGTCCGCAGTACAAAGGAGAGCTTTTTATTACTGCAGTCACACTTCCTTGTAATTCACTTTGAAGGCAGAAGTTTGCACAGCCTGTGTT CTTTACAAGAGAAGGCGGGAG	60℃		APL2	Yes	Yes	Yes
Sca2872B	GTGAATTGCCAAAATGCACA	AGATTCTCACTTCCGACAGCA	GTGAATTGCCAAAATGCACAACTCTTTCAGTTGTCAGGTATCATTTACAAAGATGAATCAAAAGCTTAATTTCAGTGGAAATGAAATTTAGTCAAATAGACTTTCTCCTGTGGCAGGCACAGAGGCCTGTTTGCTGAAGTTGTGCCCAGATGGAGGCCTCCTGCAGCAGGTAGCGAAACTGCTGTCGGAAGTGAGAATCT	60℃		APL2	Yes	Yes	Yes
Sca2403A	GGCATTCCATTGCTGCTACT	TCGAAAGTCAATGGGGTCAT	GGCATTCCATTGCTGCTACTTTTTCCCTCCCCTCTTGTTTAACTAAGACAGGACACACTTTTCTATTATTTTAATTGTTAATAACCTTTCATTAGCCTTACTTCATCCACAGAAAATCTTAACCTTTTACTCCAAAAGATTCCTTCATTCTCCCTCATCCCATGGACACAGAGCCCCACAATGACCCCATTGACTTTCGA	60℃		APL1	Yes	Yes	Yes
Sca2403B	GATCAAGACTTGCCTCACACC	CAATGATCTTGGGCACAGAA	GATCAAGACTTGCCTCACACCTAAATTTCAGCTGAATGCTAAGAACATGAGACGTAGAAAAGAAATACAACATTCAGTTACATGAATTTTGCCTTTGTATCTGCTGCTATGCAGATATGTTCCTGTAAGAAAATTAATTGTTCTTTTGTACAAGAACTCTTTGTTAATACTTCTGTGCCCAAGATCATTG	60℃		APL1	Yes	Yes	Yes
CAM014	GCAGAGAAAATGAAATCCTACC	AGCTTAATTCTGCAAGCCTA	GGATCTTCTCCCTTTAGTAGCAAAACAAGCCAAAAGCCAGTACTCACCGAAACCCAGCATTAGAAATAGTGAAAATGAATTTAATGCCAAACCCTTTTCTATTACAGTTGACCTGTACGTACTTCAGAGAGCACAGTGGAGGTGTAGAAAGCCATTCTCATAGTCCTCACTGGGACATAATATATATGTCCATAATATATATTGACAGTGAGGCTGGCTATTTTGGGCAGAGAAAATGAAATCCTACCAAGCATTGTGCATAAAAGTTAATAGGGTAAATGTTCCTTCCCCACCGCCTCCCCCCGCAGTGGTTTTGAATCAGAAGCTGTAACAAGATGAAAACCTCTCCTTGGTTTTCTTGCCTCTTGTGAGTACTTGTGTGTGTGTGTGTGTGTGTGT…	55℃	FR750415	APL1	Yes	No	No
CAM155	GGCAGCAAATTAAGGTTGAC	GACAAGGCTATCCTGGCTTA	AGGTGTAGAATATCTATCTGAGAGAGCTAATGAATGCTTTGTATACATTGTAAAGATGTGAAAGAGGCAGCAAATTAAGGTTGACACAGAAACTCAATATCTCTAGTGTAAAATGGTCTAATAAGATTGCTTTTGCTGTACTTTTATGAACTCTTTCAGAAGATATTAAAAAAGAGACTTAAAAAAAGGCGCCAGCTTAGTGCCACTTTTTTTCTGACAGCATCCACATTTGTGTGTGTGTGTGTGTGTGTGTGTGTGTAAAAAAGCTGTAACCTCAGTCAGATACATTTGAACTTAGTAAAGATTTATTAAGCCAGGATAGCCTTGTCTCATTTTTTGATACAACGTTTGACTATTATTTTTTTAGGTTAGAGGATGTATTTAATCTGCCTATAATTC…	55℃	FR750461	APL1	Yes	No	No
CAM005	TGAATAGACATTGTACTGCTGAGG	TGAAAGTGAGGACAGAAATCC	TCATTTTTGAATAGACATTGTACTGCTGAGGTTGAGTGACAAAATATTTTAAATGGATAATGTGTAGCATAGAATTGTAAAAATGTCCCTGAAAAAGTGTTGTGTTTTGTGTGTGTGCTTTAATTAATTTATTTATTTTTAAGTCCATTCAGCAGAGAAATATTGGATATAAAGACAGCTGGATTTCTGTCCTCACTTTCACAA	55℃	FR750408	APL2	Yes	No	No
CAM022	TGGTCACTGCCTTACCATTT	GTTGACTGAGAACATGGCATT	TGCATCCAGAAGTGATGCATCTTCCAAGTAGATGTGCTGCTGGGGACTACTCATTCAACCATGCACAGCAGAGAATGGTCACTGCCTTACCATTTGTCTGATAGAGGAGATAAAGTTCTTAAAGAAGGGAACCAATGAAGGCAAACTAGGAAGGCTTCCATTTAGCATTTGTGAGCAGATGGGTGACCTCTGGAAAGCTGGAAAAAACAAACAAACAAAAAAAAAACACATCAAAATGCCATGTTCTCAGTCAACTTTGTCTACAGTATATCATTAAGTACTTTAACATAGTAAATCATGTTGTTATATGTTATTATACATAAAATACATTAAGTAATTTAACATTAATCAAAAATGATTTCTGGTAACATCAGTTCAATAGCTGTTGTGAATGTTAGC…	55℃	FR750417	APL3	Yes	No	No
CAM124	TCAACTTTGCAAACATAGGG	TTAGTCCCTTTCCCAACAGA	GAGTGCCCCAACCAGTTAGTTAATTTCATCGTGTTCACGTGGCTGTACTTTGATAATTGGGGCTGTGTCTCAAGTGGTGTTTTCTGAGATGAATTAATTGCTTGAAGTATTTCATCAAGGACATTGATTTCTTATACTGGTTTGAAAGTCAGACTGCCTGCATCTCACCTCTGTGTGCTTGTGCCCGCATGGGTGTGTGCATATGAATATATATATATTTATATATGTATGTAGAAATGTGCACATTAGCCACACAGACAGGAATTGTAGTCTCAGCTTTCTAAGTGTCTCAGTGCTAGTGTGCTCAACTTTGCAAACATAGGGCTCCTATTTTACATTTAGTTGTCTGCTTGAAAGAAAGGAAGAAAGGAAGAAAGGAAGAGAGAAAGAGAGAGAAAG…	55℃	FR750508	APL3	Yes	No	No
CAM134	ACCCAAGATTTCAGTCTCCA	CAGTATCCAGAGGTGGAAGC	ATTCTACTACCGGATTAAGCGGACATTCTNGTCCGCCTGCTCGGGATGAAGAAGAATAATTGAAGAGGCTCTAGTTACAGGGGCCAACTCTTCTGAAAGCAGAGCTCTCTAGGTGAGGGTTATTCTTTACTCAGGGGTTAATCAGGGACCTAGATTTCTGTCTCTATAATACTGCTAGGAAGAAAGGATTGAAAACAAATTCCTCTCTTCAGAATTACCCAAGATTTCAGTCTCCAATGTTGATTGGCATTGATAACAGCTTCTCTTTCTCTCTCTCTCTCTCTCTCTCTCTTTTTTTCGCTTTCATGAAAACATCATCAATTATCTTTCCTTCTTAAAATATTATCAGCTTCCACCTCTGGATACTGTAATAACATATATGTCAAAAACTTTGGTTTC…	55℃	FR750455	APL3	Yes	No	No
CAM044	GCATGGGAAGCCAATGTTTT	CGCATGATTTCTGCTTCTCTAT	TTCCTGTCTACCACAAATTTTCCATACATCATAAAAACCTTGATTTAAGTAACAGCTTAAATACCTAAAAAGCATGGGAAGCCAATGTTTTTCAGCAAGGAAAGGGGTTTTTCCTCTGAGATTATTTTGTGTGTGTGTGTGTGTGTGTGTGTGTGCGTGCGTGCGTGTGCTACCAAGTTTTCCTAAATGTATTCCTCCTTAATTAAACTTGCAAACATCATTTATGGACCTCTTTTCCGTGTTCCTATAGATAGAGAAGCAGAAATCATGCGTTTGTGAGTAAGAACATTTTCTGAGACCAGCACATGTGCTTGGATAATCTTGTTAAAGAAATTCCTAAGCAGTCTTTCTGTAAGGGGTCAAACAGAAAAGTACAGAGCATGCTCTTTTTCTAAAACT…	55℃	FR750428	APL4	Yes	No	No
CAM137	CCTTGCTGAGGTCTAAATCC	TGTAAAAGCCATTGTGGTCA	CTTGGTACCGATCNTCGGATCCAAAACACTGAGCATTTTAAATTACACCATTAGTAGAAGCAACAACAACAAAATAGTTCAGGGTAATTTGTGAGAATTTTTTTGTCATGAAGCATGTTTATTCTTCCTCCATTGGCTTTTCTGTAATGTGTGTGATGTGACTTTGCAGGCAGAAAAATACATGTAACAATCCCCATACTTTTTAAAGACTTTCAAACACTCTAAGATAGTTTTTGTGTAACATATGTGGCACATTTTATAACCTTACTTTTGAGCTGTGAAATGAAAAATGTGAACAGAATGTGGTCCTTCTGAAATGTATTTGAAAAAGAAAGTGTGCCATTGTGTTAAACATCCTATGCACCAAAAGTCATATTAATGTTGGCATTATCATGACAT…	55℃	FR750513	APL4	Yes	No	No
CAM073	AGGATGCAGTCTACATTTGCA	CCAGTTTCACCAGTTGAGAAG	CTTTTTGAAAACACAACAAATAAATAAATAAATAAAACACCTATTAAACCTTATATTTCTTTAGGAATAAGGCAAAGTATTCACAAGTAGTTCTTGTTTGTTGTTGTTGTTTGGTTTTTTTGAGTTACTTTTTGAATTACTTTATGTAATAATGCCTGACTTGCTATATACTTTTCTAACAAACATCTCTTATATCTTCACAGAATTATCTATTAACAGTTCCAGCGTCTCCTCCTGACTATCATGTAATGTAGTGTATTGTCCATCCTCATCACCGAAGACATAAACACTAGTCCTCCTTTTTCCCCTTTGCTTGTGTTGGGAGAAAATATATTAACATGTAATGTATTTATTTTGTATAAACAGTGTGTTTCACCTGCTATTTTTTTATGCTCTCAC…	55℃	FR750435	APL4	Yes	No	No
CAM153	GAGATTTCCAGCTTGCATTT	GGAAGCAGAAGTCTGAAAAGA	TCAAAAGGATNCACACACCCAAGTGCACTTGTTAACCAGTTGCCTGCTCATTCTAAACTACACATTTTTAACAAGTTTTAGCAAGATTAGATTTGAAAACTTGCATCTCTCTTTTTCCTATGCATGTACATTTATGTGTAAGGAAGCAAGGAGTGAGGTCTATGTGCTTTTTGGTGAAATTATATTAATGAAACTGAAGTCCTGAATAGAAACAAATACCTTTTAAGGCTGTTGCAAAAGCAACACACCTCCTATTTTATTCCATGTTCTTGTACTAATAAAAAAGTCACCAATACAGACCCAGTACTGTCTCCAATCTTAAAAGCATCTGGTACAGTTAATGTGTCACAATCGGCCTACAGTCATGGCTTTGAATTAAAACTTGCTTAGATAAGGTAT…	55℃	FR750460	APL18	Yes	No	No
APT015	TGACACCATGTTTGGATTTAGC	ACCTCTACCCTCCTCACTGG	TCAAAAGGATNCACACACCCAAGTGCACTTGTTAACCAGTTGCCTGCTCATTCTAAACTACACATTTTTAACAAGTTTTAGCAAGATTAGATTTGAAAACTTGCATCTCTCTTTTTCCTATGCATGTACATTTATGTGTAAGGAAGCAAGGAGTGAGGTCTATGTGCTTTTTGGTGAAATTATATTAATGAAACTGAAGTCCTGAATAGAAACAAATACCTTTTAAGGCTGTTGCAAAAGCAACACACCTCCTATTTTATTCCATGTTCTTGTACTAATAAAAAAGTCACCAATACAGACCCAGTACTGTCTCCAATCTTAAAAGCATCTGGTACAGTTAATGTGTCACAATCGGCCTACAGTCATGGCTTTGAATTAAAACTTGCTTAGATAAGGTAT…	55℃	DQ884895	APL1	Yes	No	No
CAUD123	GTCTGCATTAGCCCGAGGA	ATATACTGACAGGAGGACACT		55℃	AY587042	APL11	Yes	No	No
CAUD039	GGGACATCTCTTGGAGCAAA	AGTGAAAGCTGCTGCTGGAT		55℃	AY493284	APL1	Yes	No	No
AMU068	TACTTCTCTTCCCCACGGCG	GCGCTGTAGTGAAGCCGTTG		55℃	AB180549	APL9	Yes	No	No
AMU026	GTTGGTGACCGTTGGCAG	ATGTCAGTTCCAGTTAGGCT		55℃	AB180510	APL22	Yes	No	No
APH13	CAACGAGTGACAATGATAAA	CAATGATCTCACTCCCAATAG		55℃	AJ51589	APL7	Yes	No	No
CAUD004	TCCACTTGGTAGACCTTGAG	TGGGATTCAGTGAGAAGCCT		55℃	AY493249	APL27	Yes	No	No
CAUD022	CATGCTGAGTGTCCTATCCT	CCAGGTCAGGCGTGTGCT		55℃	AY493267	APL7	Yes	No	No
CAUD037	CCTGAGAGCTGTGCTACACG	ACTCCCAGCCTCCCTTATTC		55℃	AY493282	APL21	Yes	No	No
AMU158	ACACTGGCTTTTCCCTCTG	CCTTGTTCATTCATTGCTTTC		55℃	AB180591	APL25	Yes	No	No
CAUD102	GAGCGGATGCCTGTGTCTA	CTCAGCCCCAGTCACAAG		55℃	AY493347	APLZ	Yes	No	No
CAUD064	AGCCGAAGATTTACCCAGTC	AGTGTCAGCAGAGAGTGGC		55℃	AY493309	APL6	Yes	No	No
CAUD016	TTTAGGTAAAACTGTGAATCAA	ATCAAAGCAGGGAGCTAAG		55℃	AY493261	APL4	Yes	No	No
CAUD059	AAGATAGGCTCCAAAGGTGCT	CCCCATTCCAACTCTGTCAT		55℃	AY493304	APL5	Yes	No	No
AMU112	GCTGGAGAGGACACACACAG	AGTTGGTCAGGGACAAGACG		55℃	AB180630	APL12	Yes	No	No
CAUD013	ACAATAGATTCCAGATGCTGAA	ATGTCTGAGTCCTCGGAGC		55℃	AY493258	APL14	Yes	No	No
CAUD089	GCAATAAAGGCTGGAGCA	ATATCCTCTCCCTCGCAT		55℃	AY493334	APL2	Yes	No	No
CAUD065	TGCAAGCCCTTTTTATCCTG	GCATCTAGGTCAGAGCGTTGT		55℃	AY493310	APL2	Yes	No	No
AMU006	TATCATTTCAGAAGCAGCAG	TATTGTATTTCCATCTGTTGC		55℃	AB180491	APL5	Yes	No	No
CAUD019	CTTAGCCCAGTGAAGCATG	GCAGACTTTTACTTATGACTC		55℃	AY493264	APL20	Yes	No	No
CAUD070	GTAACAACTCAGTGCTTTCAA	GTAAGTATTGACAGAGACATC		55℃	AY493315	APL2	Yes	No	No
S618	AAGCCAAACTGCTCACCTGT	CTTTGGGTTTTTGCTTGGAA	AAGCCAAACTGCTCACCTGTATCATTCTCCAACTCAAACCGAAGGTTTTCTGCAGGAAAAGAAAGAAATTTCGGTTCATTTACGCATGGGGAATCCCCAGGGACTACCTACAAGTAGATGTCCTTGTTCCCTGCCTCGTGGGAAGCCACCAAACACGACTCTGTGAACCCAAAATGAGCTTTTCCAAGCAAAAACCCAAAG	63℃		APL17	Yes	No	No
S2870	GCATCTGTCTGCTTGTCCAC	TTCATGCATGGTGAGCGTAT	GCATCTGTCTGCTTGTCCACACGCGCTGCATGCACACGTGCTGTGCAGGGATACACACGCAGAGTGTGCATGCACACACGTGCTCTGCTTGGATGCACCCATGCTGTGTGTGGGCACGCTGCATGCGTGCACTGGCCTTGCACACATGCTGTGTTCACACCCACTGTGCACGCACACTCTGCATACGCTCACCATGCATGAA	64℃		APL17	Yes	No	No
S906	CATTATTGCTGTGGGACACG	TGTCATGCTCCTCTCCCTCT	CATTATTGCTGTGGGACACGCACCCATCCCACCCAAAAATCAGATGCCCTGATGGCTGGGATGGAGCCTGGGCTCGTTTTTAGGGGATGCAGCTATCGGGGACGATGAGAGCGGTCAGAGCAACCCCCTGCTCCCCCGTTCGATCTCAGGAGGTCTGGATTGCTGCTTTGCAGAGGGAGAGGAGCATGACA	65℃		APL26	Yes	No	No
S2549	GGATTCCTAAAGGCCTGAGC	GGGGAAGGGAGTAAACAAGC	GGATTCCTAAAGGCCTGAGCTCGCAGGGTGATGAAGGAGCTTTCCTTACCTTAAAACCCACTGATTTTTTTTTCCAAAAAGCTGCTGGAGCGGCCAATTAACTCAACGTCGCCGATGCGTGGTTGCAGATTCCAATAAGCTGGTTGGGGAGGTTCGGGACCCAAAAGGACCTCTGCTTGTTTACTCCCTTCCCC	65℃		APL26	Yes	No	No
